# Supplementary material for: Analysis of m6A RNA Methylation-Related Genes in Liver Hepatocellular Carcinoma and Their Correlation with Survival
Source: Int J Mol Sci. 2021 Feb 2;22(3):1474. doi: 10.3390/ijms22031474 (PMC7867233; doi:10.3390/ijms22031474)
Supplement: Supplementary file 1 [file ijms-22-01474-s001.zip]

Archive with 9 entries (8 files):
- Supplementary/
- Supplementary/Supplementary Figure S1.pdf
- Supplementary/Supplementary Figure S2-revised.pdf
- Supplementary/Supplementary Figure S3.pdf
- Supplementary/Supplementary Figure S4.pdf
- Supplementary/Supplementary Table S1.xlsx
- Supplementary/Supplementary Table S2.xlsx
- Supplementary/Supplementary Table S3.xlsx
- Supplementary/Supplementary Table S4.xlsx
