# Supplementary material for: Analysis of m6A RNA Methylation-Related Genes in Liver Hepatocellular Carcinoma and Their Correlation with Survival
Source: Int J Mol Sci. 2021 Feb 2;22(3):1474. doi: 10.3390/ijms22031474 (PMC7867233; doi:10.3390/ijms22031474)
Supplement: Supplementary file 1 [file ijms-22-01474-s001.zip › Supplementary/Supplementary Table S1.xlsx]

## Sheet: Sheet2
Sample	YTHDF3	RAB27B	PCDHA5	ERC1	RLIM	ECE2	ELMSAN1	NCOA3	MGAT5	SP3	CHD7	ZBTB11	SPTBN1	ATL2	FAT4	RCC1	CHD6	DCLRE1A	ZNF331	ZMYM1	IER2	GIMAP8	AKAP5	RDH14	BUB3	HOXD4	INPPL1	ASB6	MIA3	TOP2A	TRAP1	OTUD4	ERCC2	FAM171A1	SHCBP1	GMEB2	HGS	YWHAE	FUS	BAG5	N4BP1	SMG6	GAS2L1	RNASEH2C	DSE	USP32	CD70	ARHGAP32	CDR2
TCGA-DD-AA3A	0.304723	-0.363482	-0.230083	1.15505	2.74729	1.09879	1.07426	-0.499932	2.60061	2.52475	0.835124	0.295542	2.44547	0.371818	-0.303175	1.49422	1.9727	0.79558	-0.129027	1.08669	3.03358	-0.634956	-0.436294	2.29312	1.95163	-0.414812	1.76729	0.281245	-0.0652095	1.07646	1.27954	1.8674	-0.742481	7.93514	2.77203	0.710572	1.5551	3.15082	5.21918	1.07613	1.22955	0.814401	2.37089	2.0798	2.29629	1.05059	-0.107046	0.521168	5.00203
TCGA-DD-AACZ	-0.651181	0.381808	0.00746711	0.284103	0.887565	2.75915	0.414154	0.548306	-0.152128	0.497742	-0.107714	1.33968	0.16035	0.661597	-0.834493	1.35109	0.338892	-0.595594	0.0622729	0.445828	-0.946116	1.01726	1.12741	-0.824081	0.346339	-0.0680401	0.676293	-0.357236	-0.580579	0.162406	1.07449	0.117844	0.0235227	-0.618587	0.355365	-0.558867	0.114729	0.527324	0.35326	-0.510543	-0.0982535	0.121925	-0.777126	-0.58375	0.197307	0.866693	0.000473591	-0.816273	0.388474
TCGA-DD-AAW3	2.50204	-0.358004	-0.230083	-0.213368	-0.582789	-0.178906	-0.759436	-0.449723	-0.4755	-0.390117	0.0960095	0.139609	-0.502925	-0.0677497	-0.649554	-0.748106	-0.580095	-0.162487	0.066209	-0.0211815	0.0957377	0.0316716	-0.609493	0.949438	-0.259141	-0.35651	-0.0957266	0.023405	0.776376	-0.640661	0.586739	0.436103	-0.221823	0.24529	-0.542472	0.075309	-0.409559	0.0337469	-0.522031	-0.877334	-0.0348949	0.245103	-0.184572	-0.262169	-0.335221	-0.707052	-0.158226	0.506735	1.08687
TCGA-DD-AACB	0.249886	-0.37125	-0.230083	-0.772803	-0.0481115	-0.572046	-0.633145	-0.411879	-0.434339	-0.576203	0.0646355	-0.740459	-0.864351	-0.130845	-0.898958	0.522134	-0.468593	-0.176958	0.527724	-0.374922	-1.09576	0.0808551	0.524332	1.10721	0.396137	-0.345268	-0.171344	-0.537252	-0.572482	-0.182892	-0.44122	-0.818674	0.207126	0.449918	0.11369	0.0176559	-0.417269	-0.0186588	0.135857	-0.0859956	-0.218713	-0.927443	-0.6717	0.382116	-0.372961	-0.75584	0.080967	-0.175913	-0.849467
TCGA-G3-A3CG	0.526237	-0.364209	-0.230083	0.612511	0.494692	0.584222	-0.14797	-0.32265	-0.256315	-0.192505	-0.438897	-0.311378	-0.67022	0.114842	0.0853373	0.0948388	-0.508769	-0.316755	0.812872	-0.492612	0.192588	0.375961	-0.726602	-0.33532	-0.216285	-0.414812	0.0868128	0.441539	1.52336	-0.647732	0.129154	0.0166399	-0.580716	-0.105779	-0.429987	-0.563466	-0.696867	0.248099	-0.624917	0.515619	-0.454974	0.162433	0.600551	-0.35049	-0.390474	0.053901	-0.0965792	0.548222	-0.0173228
TCGA-DD-A3A3	0.154193	-0.389066	-0.230083	-1.21099	-1.13007	-0.489076	-1.14555	-1.11418	-0.741137	-1.23298	-0.699746	-1.34991	-1.3135	-1.31331	-0.920624	-0.67907	-1.3316	-1.25177	-0.445331	-1.09658	-0.884529	-1.03435	-0.816137	-1.03674	-1.18906	-0.414812	-0.80507	-0.655089	-0.89021	-0.541338	-0.391765	-1.25373	-0.807069	-0.330291	-0.39186	-1.33479	-0.62551	-1.44883	-1.15909	-1.22765	-1.34289	-1.1775	-0.481799	0.691894	-0.535546	-0.69645	-0.154227	-1.04658	-1.02023
TCGA-DD-A1EF	4.2954	-0.370248	-0.15103	1.22815	1.15962	-0.11137	1.57269	1.46657	-0.263238	2.0808	6.0447	1.66264	1.27086	0.676684	0.588885	0.720503	1.05236	0.510789	2.69203	1.39735	0.426997	-0.125492	-0.187099	-0.367095	1.16263	0.0179381	1.05984	0.258088	-0.357948	-0.151761	0.0826908	0.670415	-0.262632	-0.531143	-0.302178	0.195634	0.18294	0.398603	1.06371	0.447858	1.54419	1.72417	-0.641781	-0.834961	-0.0563508	-0.41317	-0.0383597	-0.142482	0.0720143
TCGA-DD-AAEH	-0.983667	-0.369732	-0.230083	-0.977149	-0.694223	-0.105461	-0.724675	-0.601357	-0.657993	-0.804331	-1.04755	-0.52963	-0.933159	0.0985958	-0.430527	-0.0694938	-0.727535	-0.500364	-0.183679	-0.402847	-0.789659	0.753185	-0.0378653	1.109	-0.636188	-0.414812	-1.09354	-0.394931	-0.328047	-0.493149	-0.877764	-0.287468	-0.576517	0.0803962	-0.657132	-0.362877	-1.00659	-0.531115	-0.471314	-0.617048	-1.13551	-0.671222	-0.523741	-0.649987	-0.336434	-0.781929	0.0490841	-0.479065	-0.314317
TCGA-EP-A12J	2.12883	-0.364361	-0.176271	0.997851	0.579309	-0.396987	-0.19789	-0.0261287	-0.54576	0.626494	0.112409	0.0364224	1.15149	0.546381	1.48352	-0.671835	0.566322	0.867986	-0.0808898	0.786614	-1.21265	0.0387454	-0.685985	0.833029	0.346708	-0.316619	0.62947	-0.0947092	2.77179	-0.365076	1.12375	2.51827	0.0982543	1.23439	-0.566013	-0.128159	0.414031	0.590989	-0.0768689	-0.543488	1.80253	1.63756	1.11422	-0.431842	-0.180564	-0.310092	-0.152303	1.6495	-0.669937
TCGA-DD-AAD2	0.578355	-0.344616	-0.168153	-0.332641	-0.782685	-0.723003	-0.310447	-0.515623	-0.0680421	-0.528038	-0.319172	-0.589467	-0.437785	-0.794237	0.209062	-0.145049	-0.685521	-0.647214	-0.313293	-0.501655	0.252152	0.0523223	-0.617193	-0.817122	-0.276397	-0.414812	-0.511462	-0.543552	-0.599525	-0.304025	1.15357	-0.224836	-0.64295	0.0369895	-0.213924	-0.974144	-0.535955	-0.162502	-0.236881	-0.412259	-0.157535	0.0940733	-0.366116	-0.682774	0.203673	-0.329976	-0.10815	-0.534277	-0.338069
TCGA-GJ-A3OU	1.47622	-0.151593	-0.169845	0.327439	-0.0888142	-0.443225	0.137401	0.12398	0.437911	0.161026	1.16774	0.542612	-0.337956	-0.492399	0.72487	-0.243906	-0.268093	-0.434183	-0.349495	-0.416137	-0.46389	3.11984	-0.319351	-0.0265666	0.37388	-0.359853	0.433482	0.701501	-0.884611	-0.176022	-0.383593	0.176167	-0.0490515	-0.300173	0.428917	-0.384034	-0.29126	-0.402657	0.0949748	0.749866	0.819996	0.629394	0.454204	0.0272726	1.68788	-0.0928871	0.069792	-0.533111	-0.0318316
TCGA-2Y-A9GW	1.2582	-0.38026	-0.184362	-0.486471	-0.100098	-0.684718	-0.0771168	-0.554176	-0.189988	-0.449241	0.75343	-0.403969	-0.428756	-0.708908	-0.131459	-0.589682	-0.660564	-0.720401	-0.482482	-0.66343	-0.523257	0.114132	-0.501936	-1.0237	-0.541299	-0.28967	-0.512875	-0.161216	-0.544417	-0.570625	-0.634358	-0.394141	-0.559492	-0.463525	-0.451545	-0.489967	-0.819092	-0.658185	-0.469657	-0.0478799	-0.391291	-0.254668	-0.512041	-0.896281	-0.00792812	-0.849554	-0.0925506	-0.404972	-0.524759
TCGA-DD-AAEI	-0.0478626	-0.350878	-0.230083	0.257993	-0.966585	1.36444	-0.323598	-0.845305	-0.393933	-0.618179	0.391825	-0.677342	-0.259735	-1.25529	-0.141581	0.860968	-0.824576	-1.1343	-0.568191	-0.667568	-0.763126	-0.588068	-0.720828	-1.26587	-0.246901	-0.414812	-0.949742	-0.86481	-0.910778	-0.522507	0.341845	-0.552268	-0.442841	-0.57642	-0.309947	-0.855613	-0.722488	-1.22572	-0.285133	-0.948791	-0.275784	-0.752891	-0.542935	-0.936564	-0.390815	-0.770823	-0.143592	-0.270258	-0.246594
TCGA-G3-A25Z	-0.989771	0.268935	-0.198934	-1.08311	-0.785525	-0.0638736	-0.659382	-0.874106	-0.381255	-0.7451	-0.620727	-0.630449	-0.334009	-0.138633	-0.408526	0.0053246	-0.91213	-0.721656	-0.585153	-0.622415	0.412079	-0.280689	-0.751721	0.355112	-1.06974	-0.414812	-0.851954	-0.761537	-0.216706	-0.492592	-0.375607	-1.04937	0.180355	-0.528465	-0.532082	-0.884631	-0.219965	-1.10687	-1.11249	-0.87337	-0.977402	-0.961734	0.000238119	-1.22458	-0.357437	-0.461399	-0.154223	-0.784829	-0.428217
TCGA-DD-AACO	-0.777913	-0.338677	-0.158022	-1.16435	-0.967811	-0.875536	-1.11828	-0.845452	-0.187705	-0.968358	-0.847617	-1.2687	-1.11822	-1.40003	-0.756594	-1.01687	-0.792266	-1.00339	-0.591809	-0.838166	-0.46325	-0.632273	-0.312747	-0.246018	-0.770505	-0.349066	-1.17635	-0.57046	-1.34198	-0.522355	-1.79719	-1.44355	0.144267	0.155249	-0.523434	-0.54907	-1.67133	0.717794	-0.7213	-0.147436	-1.3479	-1.23616	-1.10303	1.06956	-0.41376	-0.72631	-0.127831	-1.01098	-0.929287
TCGA-DD-AACF	-1.06053	0.0328209	-0.185937	-0.280944	0.407721	0.978519	-0.866582	-0.743133	0.121729	-0.503599	-0.853709	-0.896548	-0.613393	-0.079132	-0.84855	0.265871	-0.890728	-0.576472	-0.587627	-0.482903	-0.500859	-0.23242	-0.0679864	-0.269062	-0.178004	1.31713	-0.427469	-0.407139	-0.0713199	-0.296655	-0.225089	-0.875438	-0.416617	-0.600519	-0.394002	-0.429084	-0.53918	-0.686357	0.404532	-0.312932	-1.01991	-0.881863	-0.414049	0.371995	-0.474647	-0.552141	-0.113054	-0.791896	-0.232752
TCGA-KR-A7K2	-0.665919	-0.380832	-0.230083	-0.586315	-0.610434	-0.55758	-0.801485	-0.7253	-0.341895	-0.602508	-0.679107	-0.872304	-0.878001	-0.89024	-0.462054	-0.792341	-0.579131	-0.905813	-0.218134	-0.613737	0.741996	-0.410924	-0.542668	-0.682606	-0.798723	-0.145558	-0.593873	-0.238292	-0.422027	-0.563223	-0.82579	-1.00961	-0.185957	-0.319081	-0.564056	-0.255398	-1.11199	-0.276274	0.736577	-0.536287	-0.11184	-1.06576	-0.736933	-0.512987	-0.345227	-1.17765	-0.1269	-0.621869	-0.280342
TCGA-DD-AADF	-1.35374	-0.394729	-0.185221	-0.572909	-0.818111	1.07462	-1.03403	-0.889314	-0.738015	-1.04883	-1.01995	-0.825773	-1.08778	-1.03491	-0.909202	-0.383933	-0.954751	-0.724413	-0.496993	-0.813086	1.03347	-0.936355	-0.405582	-0.370655	-0.35658	-0.373882	-0.444753	-0.13658	-0.804268	-0.522549	-1.12044	-1.08319	-0.672127	-0.63147	-0.299045	-1.06669	1.14256	-0.785824	-0.696097	-1.52354	-1.13348	-1.09305	-0.739238	1.71393	-0.532233	0.372165	-0.0817912	-0.638994	-0.346406
TCGA-G3-AAV0	-1.273	-0.374202	-0.183079	-0.65574	-1.1631	-0.184072	-0.972108	-0.892775	-0.69871	-1.03729	-1.00182	-1.16775	-0.97418	-1.22887	-0.636792	-0.933541	-0.880365	-0.916508	-0.598265	-0.947406	1.87526	-0.326387	-0.729479	-0.324327	-1.03731	-0.414812	-0.664975	-0.800383	-0.32399	-0.727516	-1.47648	-1.14472	0.585075	-0.620555	-0.606269	-0.793279	-1.07992	-0.614166	-0.984419	-1.20943	-0.774842	-1.08903	-0.376087	2.28456	-0.515287	-1.18728	-0.135042	-0.967062	-0.870954
TCGA-EP-A3JL	-0.771249	-0.357955	-0.230083	-0.920604	-0.626767	-0.216761	-0.774747	-0.765085	-0.41904	-0.957418	-0.571588	-1.16016	-1.15816	-1.23746	-0.654897	-0.530301	-0.829487	-0.97112	-0.476261	-0.933658	-0.631993	0.0268313	-0.565092	-1.19658	-0.88117	-0.3481	-1.00421	-0.558061	-0.694495	-0.533448	-0.213834	-1.01177	-0.282104	-0.432302	-0.49016	-0.271251	-0.954405	-0.682508	-0.504653	-1.09854	-0.724642	-0.828516	-0.428607	-0.757402	-0.300581	-1.15338	-0.0430518	-0.922488	-0.693031
TCGA-DD-AAEG	-1.29447	-0.222439	-0.230083	-0.452459	-0.555342	0.247445	-0.554092	-0.532803	-0.406555	0.133316	-1.08026	-0.332783	-0.999641	1.47087	-0.530152	-0.435792	-0.514076	0.671633	-0.380458	0.058857	0.166858	-0.391794	-0.589981	0.302983	0.200228	1.22151	1.10668	-0.226707	0.97798	-0.428557	1.60399	-0.402045	-0.734047	-0.0859156	-0.212376	0.417186	-0.0958409	-0.698678	0.0157344	-0.763473	-0.651574	-0.135725	1.85892	-0.260232	-0.393944	-0.108141	-0.117294	-0.518495	-0.155083
TCGA-XR-A8TG	0.404081	-0.128428	-0.132182	0.067777	0.490807	-0.223732	2.46518	-0.498873	-0.112108	0.776689	0.0604837	1.17376	1.37796	0.853912	2.35733	0.124275	1.0958	0.551453	1.58165	1.0112	3.75929	-1.00311	-0.442974	0.1114	0.45956	-0.370152	0.587306	0.0026187	0.353036	1.01559	-0.473442	2.24692	-0.387193	-0.262964	0.520354	0.439821	-0.313555	-0.307654	0.0697002	0.662438	0.704181	0.0772671	0.379027	-0.0573114	0.0329457	0.916067	-0.146988	0.35606	4.25724
TCGA-DD-AADY	1.03939	0.022499	0.38306	1.47692	0.999731	0.914753	-0.0181897	1.64509	-0.101034	0.885176	-0.97181	2.056	1.2368	2.35156	-0.320716	-0.536096	1.44128	-0.105433	10.1854	-0.374912	0.810568	0.60436	-0.557218	-0.415182	-0.542943	-0.414812	-0.937365	-0.148539	3.20456	0.0464374	-0.106821	-0.173539	0.243534	0.880187	-0.0784537	0.238272	0.218336	0.136941	0.24906	1.28741	0.0382873	0.290116	-0.160824	-1.12182	-0.322114	1.6206	-0.166884	-0.0252548	0.411307
TCGA-ED-A627	0.0720233	0.181341	-0.0298061	0.768193	0.367805	-0.653181	1.50659	0.120282	-0.00483486	0.407993	-0.0250382	0.345777	0.760217	-0.12329	1.93271	-0.194942	0.318061	-0.325204	0.25822	0.0583474	2.34839	1.84871	1.44146	0.194662	-0.340481	-0.323449	0.148513	-0.0862848	-0.438222	-0.621042	0.0523295	0.879929	-0.376738	0.28151	-0.435208	-0.583441	-0.391517	0.591513	-0.0736157	0.791938	1.2506	1.35263	0.241118	-0.283229	2.20251	-0.0318225	-0.0108621	-0.126168	1.15312
TCGA-DD-AADN	-0.933742	-0.306454	0.0613762	-1.20119	-1.38172	2.26925	-1.13285	-0.927835	-0.657306	-1.36863	0.754933	-1.34041	-1.31233	-1.4762	-0.946545	0.690298	-1.2059	-1.43987	-0.487903	-1.13419	0.518049	-0.676473	-0.17274	-1.28657	-1.07295	-0.414812	-1.05747	-0.625569	-1.4187	-0.597172	-1.22808	-1.26529	0.116075	-0.62835	0.0356971	-0.74072	-1.40506	-0.575208	-0.652893	-1.23917	-0.901117	-1.26448	-0.896792	2.61372	-0.524015	-1.28574	0.0799156	-1.13251	-0.932283
TCGA-5C-A9VH	1.21206	-0.376491	-0.230083	-0.0640601	-0.383868	-0.398854	0.426595	0.188673	1.67044	0.602637	0.595777	0.174282	-0.232304	0.144363	0.775593	-0.677007	0.0229689	0.192611	-0.252877	-0.316722	0.245497	0.717612	-0.503388	0.395796	0.227588	-0.313918	0.219159	-0.336948	0.437224	-0.409275	0.695954	0.000800216	-0.0613087	0.0653398	-0.315289	0.420963	-0.270079	0.742425	0.882965	0.296378	-0.0153833	0.47033	-0.113821	-0.0657023	-0.0407263	-0.565016	-0.114445	0.573119	0.892191
TCGA-DD-A1EG	0.779942	0.0817522	-0.0180645	-0.60449	-0.395059	0.292607	0.0087283	-0.422316	-0.132832	-0.347559	0.397346	-0.661935	-0.609438	0.00112583	-0.38277	-0.190726	-0.640775	-0.605234	-0.427425	-0.580684	-0.563842	0.2489	-0.477515	0.792098	-0.435303	-0.382573	-0.307273	-0.201909	-0.520778	-0.414221	0.859571	-0.407139	0.315437	-0.206479	-0.258717	0.39933	-0.60861	-0.437981	0.123503	-0.460238	0.0922985	-0.369224	0.0454102	-0.778018	-0.108939	-0.504413	-0.0376213	-0.420547	0.434704
TCGA-2Y-A9H2	0.921779	0.158724	-0.230083	0.810876	2.873	-0.761413	0.346402	-0.0764138	1.86619	0.415882	1.80993	0.514865	0.748219	1.41362	0.0176859	-0.193677	0.989974	-0.054522	-0.545895	2.53936	0.392241	-0.414729	0.235493	1.75127	-0.0505755	-0.325185	1.34946	1.73836	-0.77772	0.157198	0.920742	0.726822	-0.125843	5.21274	0.295293	0.375847	1.05124	0.845743	1.866	1.15108	1.30405	1.28572	2.58292	-0.34791	-0.0561612	0.0351669	-0.0737186	1.24709	4.08779
TCGA-FV-A3R2	1.08489	-0.0114334	-0.230083	-0.165921	0.0501485	1.67035	0.360333	0.563586	-0.00521982	0.371253	0.765619	0.941021	0.532913	0.607574	0.88169	0.410276	0.423438	1.4327	-0.194887	0.31573	0.822716	-0.255746	-0.435873	0.185164	-0.151187	-0.371719	0.815348	-0.449726	0.653437	-0.114771	0.173776	1.11092	0.880453	-0.175285	-0.354832	1.66769	0.420874	1.54822	-0.51224	0.640387	-0.117554	1.6737	1.73301	0.756095	-0.41542	1.28937	-0.147686	0.288904	-0.616778
TCGA-G3-AAUZ	-0.796985	-0.32491	-0.230083	-0.558292	-1.13625	0.39094	-0.947311	-0.913403	-0.00639261	-1.06394	-0.692897	-1.15953	-1.10334	-1.21828	-0.473848	-0.198916	-1.12455	-0.947537	-0.582106	-0.765004	1.13187	-0.223473	-0.408556	-0.873457	-0.937939	-0.414812	-0.925816	-0.102894	-1.25852	-0.390504	-1.2545	-1.03065	-0.404118	-0.25309	0.223515	-0.798857	-1.18853	-1.23191	-1.12253	-1.03332	-1.26456	-1.18735	-0.236227	0.898509	-0.401126	-0.638751	-0.0938218	-0.92859	-1.13527
TCGA-RC-A7S9	-1.07204	-0.319382	-0.230083	-0.851714	-0.816304	-0.351529	-0.556623	-0.879511	-0.0433952	-0.400202	-0.840374	-0.934117	-0.640448	-0.360748	-0.623134	0.251319	-0.698589	-0.350603	-0.598756	-0.368074	0.267513	-0.523514	-0.14779	0.0524268	1.18366	-0.414812	-0.259912	-0.453089	-0.136993	0.293073	-0.466435	-0.852982	-0.521125	-0.212402	0.0567807	-0.741009	-0.849468	0.303876	0.684296	-0.347762	-0.548845	-0.861831	-0.423134	1.26263	-0.480596	-0.736616	-0.14221	-0.702213	-0.374686
TCGA-BC-A3KF	0.326422	-0.26559	-0.201768	0.0447081	-0.68883	-0.196247	-0.801117	-0.0137306	-0.62703	-0.739148	0.214656	-0.455714	0.190461	0.434187	-0.099997	-0.356505	0.653175	-0.0376576	-0.189339	-0.227885	-1.1667	0.0419301	-0.644397	-0.955721	-0.310262	-0.388979	0.225354	0.504606	-0.611024	-0.263431	-1.09254	-0.772058	-0.818342	-0.585901	-0.427306	-0.824436	-0.382273	-0.765534	-0.430327	-1.11621	0.200242	-0.242773	-0.466933	-0.56096	-0.403339	-0.26423	-0.151539	-0.356296	0.265891
TCGA-K7-A5RF	-0.866438	-0.285973	-0.0460942	-0.403787	-0.384495	-0.341362	0.38163	-0.482622	-0.44377	-0.565682	-0.589662	-0.883781	-0.318356	-0.6901	0.738147	-0.773763	-0.0111481	-0.2901	0.0504482	-0.705588	0.128061	0.417287	-0.542046	-0.645888	-1.02156	-0.414812	-0.52362	-0.825364	-0.209157	-0.70728	-0.42395	-0.232851	-0.494299	-0.382995	-0.623003	-0.957538	-0.806942	-0.311785	-0.936169	-0.373384	0.571454	0.0947684	-0.464126	-0.547936	0.366789	-0.32512	-0.0983334	-0.192478	-0.299926
TCGA-DD-A39X	-1.25528	-0.392627	-0.230083	-0.813996	-0.616074	1.58694	-0.877492	-0.583857	0.0184131	-0.892583	-0.953077	-1.21522	-0.832583	-0.691032	-0.772827	-0.624671	-1.06301	-0.655851	-0.325514	-0.436818	-0.78733	-0.173956	-0.760433	-0.167278	-0.698272	-0.414812	-0.674121	-0.493232	-1.29296	-0.639627	2.19794	-1.15729	-0.165814	0.299353	-0.441148	-0.279296	-1.03325	-0.00831351	-0.665758	-0.904599	-0.539314	-0.993662	0.0766334	0.958431	-0.337352	-0.723072	-0.152343	-0.89379	-0.470998
TCGA-DD-A4NN	-0.318716	-0.364853	0.573749	0.388887	-0.224585	1.1749	-0.511727	1.43693	0.0298845	0.343611	0.187082	0.0175675	-0.069783	-0.138737	-0.261941	-0.485024	1.19095	0.557357	0.15502	-0.219568	2.24614	-0.32176	-0.602578	0.476554	0.606684	-0.333325	1.72891	1.33844	0.847419	0.560123	-0.134323	-0.954895	0.862528	1.18308	-0.326884	2.48875	0.393641	1.79698	1.79606	0.773691	-0.253206	1.04421	0.366808	0.361214	-0.230283	-0.595847	-0.106381	-0.26666	0.228234
TCGA-K7-A6G5	0.73653	-0.319237	-0.230083	-0.77378	-0.884724	-0.341461	-0.736031	-0.823655	-0.262637	-0.731621	-0.459728	-0.964817	-0.885234	-0.13534	-0.157625	-0.380052	-0.983634	-0.762853	-0.534453	-0.670116	0.327101	-0.394135	-0.695762	-0.147777	-0.574729	-0.414812	-0.566142	-0.612416	-0.602721	-0.607865	0.923732	-0.71234	-0.567384	0.372439	-0.491032	-0.775738	-0.855581	-0.428509	-1.34114	-1.05494	-0.711016	-0.623167	-0.103323	-0.441839	-0.321991	-0.887788	-0.10457	-0.681423	-0.29429
TCGA-MI-A75C	-0.971762	-0.364576	-0.230083	-0.760241	-0.900898	-0.430391	-0.666635	-1.00695	-0.528213	-0.90727	0.0248334	-1.02664	-1.00954	-1.11916	-0.442109	0.0793005	-0.917192	-0.479237	-0.514956	-0.861686	-0.971807	-0.935654	-0.680385	-1.11725	-0.0365317	-0.379333	-0.714431	-0.393595	-0.38159	-0.580359	0.521467	-0.449264	0.0211174	0.63521	-0.610918	-0.784647	-0.661092	0.0252092	-0.430042	-0.916187	-0.487045	-0.82647	-0.0549745	-1.04036	-0.564535	-1.03524	-0.019363	-0.375002	-0.413134
TCGA-G3-A25S	-1.08564	-0.0262565	0.318235	-1.06482	-0.598894	4.79591	-0.957979	-0.523051	-0.434626	-0.744716	-1.00912	-0.142585	-1.0294	-0.476993	-0.85292	-0.612392	-0.671423	-0.217671	-0.302997	-0.582826	-0.101374	-0.823048	-0.645885	-0.820706	0.0566491	-0.37633	-1.09245	-0.380534	-0.042526	-0.478646	1.05015	-1.17188	0.353899	-0.631458	2.37833	-0.0262497	0.781534	-0.0301272	-0.665611	-0.768485	1.74637	-1.0694	-0.222737	-0.296852	-0.548775	0.387206	-0.0868814	-0.947639	0.260209
TCGA-DD-AAE3	-1.15157	-0.302035	-0.0671556	-1.14179	-0.806302	-0.280333	-0.957042	-0.828843	-0.660707	-1.16559	-1.01041	-1.08525	-0.911284	-1.25362	-0.761948	-0.927521	-0.907487	-1.03023	-0.0686727	-1.04421	1.04158	0.196921	-0.235226	-0.527988	-0.884211	-0.414812	-1.11455	-1.03045	-0.630636	-0.739468	-0.293542	-1.24315	-0.449507	-0.621635	-0.638771	-1.14161	-1.1912	-0.281373	-0.299802	-0.165469	-0.98239	-0.993498	-0.925243	-0.130331	-0.252787	-0.880927	-0.166884	-1.03748	-0.435484
TCGA-2Y-A9H4	-1.15546	-0.208482	-0.230083	-0.25655	-0.196243	-0.577982	-0.813139	-0.852806	-0.713025	-0.637403	-0.777243	-1.02379	-1.10185	-1.10151	-0.409055	-0.588109	-0.830254	-0.771243	-0.492856	-0.453056	0.172285	-0.542246	-0.536683	1.87819	-1.04991	1.08814	-0.266478	-0.280929	-1.14641	-0.500706	-0.856629	-0.67928	-0.556203	-0.452665	-0.44245	-0.964506	-0.743447	-0.648588	0.18203	-0.789924	-0.110314	-0.869344	-0.694821	0.116594	-0.262091	-0.861485	-0.150352	-0.507716	-0.97524
TCGA-G3-AAV4	-0.0446817	-0.389436	-0.230083	0.414234	0.134202	-0.514349	-0.554808	0.0325861	0.17824	0.254367	-0.295938	0.706711	1.40435	1.00442	0.9894	-0.00931461	-0.182498	-0.506381	-0.399296	0.287147	-0.495615	-0.134526	0.222408	5.14197	-0.659374	-0.312552	-0.0329538	-0.267614	1.0421	-0.295556	0.438102	0.242032	0.697277	0.195095	-0.448215	-0.53485	0.157678	-0.294665	0.568762	1.32862	0.247448	-0.00940649	0.23629	-0.343523	-0.294438	-0.347474	-0.136513	1.58623	0.24441
TCGA-DD-AADI	-0.267958	-0.348766	-0.0586655	-0.168569	-0.450997	0.571245	-0.273655	2.82455	-0.198138	-0.336794	-0.36564	-0.352781	-0.580096	-1.22047	-0.684948	-0.829906	-0.482756	-0.880935	0.260293	-0.882004	1.78433	0.238231	-0.478383	0.0888754	0.049668	-0.362681	-0.560937	0.698044	0.0614297	-0.615335	-1.03277	-1.01025	0.20789	0.56041	-0.558251	0.460693	-0.943419	1.82836	0.139715	0.261351	-0.188366	-0.942856	0.557365	1.9651	-0.155963	-0.893313	-0.0817283	-0.280641	-0.585331
TCGA-FV-A3R3	-0.642153	-0.364691	-0.148883	0.815319	0.309291	-0.874514	0.854802	0.989046	-0.0452271	-0.187283	-0.302052	-0.735634	0.434828	0.314933	1.27272	-0.708775	0.0367759	-0.626724	0.044639	-0.345951	-1.25332	3.09675	-0.252789	-0.222395	-0.844984	-0.340728	-0.135811	-0.853626	-0.616199	-0.651804	1.96208	-0.496032	-0.861195	0.156103	-0.50211	-0.843913	-0.591228	0.465922	-0.321552	0.262797	-0.0449433	0.508756	-0.14667	-1.25155	0.411567	0.969303	-0.13388	-0.447802	-0.899755
TCGA-DD-A4NB	0.293859	-0.382188	-0.230083	0.348202	0.2566	-0.916887	-0.136393	0.204169	0.324552	0.0984024	-0.517602	0.509241	-0.184119	0.257514	3.339	-0.592911	0.121158	-0.0412325	-0.351043	-0.164534	-0.269308	1.37191	-0.0775035	0.137881	-0.367172	-0.332042	-0.325125	-0.12489	0.530246	-0.645953	-0.0728669	0.470198	-0.795914	-0.146163	-0.476959	-1.01838	-0.751404	-0.490409	-0.645663	-0.51356	0.153481	0.549585	0.072949	-0.893944	1.85835	-0.329169	-0.123865	-0.387929	-0.0653452
TCGA-DD-AAE1	-0.0294739	-0.0613639	-0.00191492	-0.776796	-0.84191	-0.551945	0.888909	-0.667184	-0.706105	-0.0145869	0.323311	-0.379803	0.0523235	-0.409258	-0.614169	-1.08127	-0.343724	-0.513711	0.335093	-0.32331	-0.575773	-0.603387	-0.583866	-1.17639	-0.383294	0.313793	-0.881816	-0.30516	-0.272322	-0.476615	-0.977308	-0.909046	-0.09304	-0.61912	-0.602841	0.2751	0.253657	-1.0929	-0.414372	-0.631936	-0.883515	-0.704162	-0.69196	-0.774948	-0.484862	-0.776166	-0.151427	-0.259848	-1.06199
TCGA-FV-A2QQ	-0.441571	-0.360876	-0.230083	-0.624016	-0.424717	1.17926	-0.509017	-0.492349	-0.259018	-0.319629	-0.290874	-0.651616	-0.473857	-0.531885	-0.470532	-0.827372	-0.592761	-0.824	-0.501298	-0.965727	0.769414	-0.159753	-0.581441	0.272554	-0.647585	1.79027	-0.564989	-0.439551	-0.674037	-0.637128	3.31215	-0.520744	0.304152	-0.242595	-0.658003	0.426003	-0.390545	0.300734	-0.0314975	-0.00419741	-0.0565437	-0.497652	0.0359254	-0.778247	-0.317233	-0.738319	-0.0908693	-0.587156	-0.699313
TCGA-DD-AAEB	-1.28883	-0.39279	-0.230083	-1.15707	-1.25252	-1.19357	-1.12407	-0.851989	-0.843618	-1.31235	-0.899899	-1.35155	-0.919718	-1.11949	-0.769813	-1.12203	-1.10311	-0.878949	-0.574002	-0.995905	-1.18475	-0.357184	-0.31632	-0.92599	-1.29979	0.00782291	-1.20962	-0.78391	-0.949226	-0.716716	-1.73217	-1.23599	-0.6169	-0.376513	-0.676558	-1.44727	-1.63739	-0.709521	-1.02812	-1.26937	-1.5482	-1.22794	-0.982684	-0.778735	-0.42081	-1.2008	-0.135504	-0.651095	-1.32122
TCGA-G3-A25U	0.0730778	-0.291789	-0.188481	0.380501	0.214821	0.206783	-0.0272135	-0.496354	-0.468339	0.995099	0.257308	1.09943	0.300281	0.917122	0.496365	1.26169	0.622032	-0.106934	-0.569032	1.15638	-0.057386	-0.447744	1.32959	-0.420135	-0.596208	-0.262987	-0.393101	0.440498	-1.25879	0.25206	0.044762	0.742112	-0.706268	-0.526968	-0.36262	-0.0708799	0.0162148	-0.971896	0.0459267	0.50138	-1.05895	-0.371739	-0.832166	-0.0245865	-0.348254	0.623291	-0.166884	0.160302	-0.411172
TCGA-DD-A73B	-1.06996	-0.351816	-0.119496	0.166408	-0.267695	-0.971264	-0.43417	-0.418749	-0.735767	-0.453346	-0.791647	0.526298	0.0219178	1.01686	-0.215228	-0.648874	0.797619	2.34874	-0.506357	-0.579511	-1.1058	-0.778997	0.92781	1.39555	0.815775	2.17486	-0.45403	-0.684813	-0.590651	1.291	-1.184	-0.702825	-0.225308	-0.57436	0.283197	-0.849492	-0.402311	-0.694207	-0.137585	0.487277	-0.821303	-0.436687	-1.04379	-0.472162	0.176504	0.353096	-0.166884	-0.261566	-0.424121
TCGA-MR-A520	-0.708405	-0.340124	-0.107037	-0.143209	-0.817217	-0.95366	-0.823087	-0.8194	-0.644218	-0.764577	-0.776695	-1.03227	-0.153615	-0.793243	-0.158443	-0.946536	-0.700629	-0.35358	-0.485077	-0.716925	-1.46138	-0.224731	-0.604649	-1.17388	-1.15321	-0.33997	-0.851187	-0.977187	-0.714657	-0.69508	0.67512	-0.512738	-0.752804	-0.407771	-0.654354	-1.07558	-1.0838	-0.504146	-1.38214	-0.857474	-0.842337	-0.237447	-0.801404	-0.971613	-0.150549	-0.332702	-0.150213	-0.155896	-0.904323
TCGA-2Y-A9H6	-0.745153	-0.354486	-0.230083	-0.312214	0.216115	-0.717307	0.240082	-0.314812	-0.427369	-0.91882	-0.608926	-0.518335	0.646947	-0.709319	0.391346	-0.915624	-0.376866	-0.451953	-0.230824	-0.656355	-0.296672	0.962955	0.49575	-0.584712	-0.664075	-0.282505	0.0131014	-0.850174	-0.749155	-0.608619	0.129748	-0.530574	-0.748393	0.334563	-0.48793	-0.559942	-0.354808	0.0782571	-0.244403	0.0206334	0.409388	-0.0334047	-0.22182	-0.538011	0.0774568	-0.256891	-0.081746	-0.522934	-0.649756
TCGA-2Y-A9H7	-0.432362	-0.374833	0.253375	-0.285331	-0.803973	-0.129491	0.11294	-0.148962	-0.571364	0.198808	-0.365736	-0.302486	-0.474779	-0.761321	0.180786	-0.941624	-0.186557	-0.473967	-0.595774	-0.737855	0.00792894	-0.47829	-0.167029	-0.812481	-0.390697	0.297719	0.354445	-0.33649	-0.376743	-0.226379	-0.161204	-0.0659236	0.696411	-0.453521	-0.44813	0.245666	-0.580386	0.324074	-0.641132	0.0302407	-0.426663	0.259518	0.229468	1.33797	-0.279589	0.0897578	-0.141691	-0.534213	-1.07068
TCGA-DD-AADB	0.970253	-0.360641	-0.230083	0.534485	-0.258713	0.438629	0.813542	0.538237	-0.399708	0.690296	3.99679	0.634697	1.09962	0.21465	-0.664861	0.719047	0.92453	0.756786	-0.190128	-0.0416338	0.193992	0.0696432	0.798201	0.295935	0.990425	-0.284051	-0.0445187	0.576993	-0.673878	1.06561	0.309663	0.305868	2.15949	0.0395607	0.2559	0.888947	0.468804	-0.130421	0.961114	-0.100205	0.554746	0.228485	-0.804649	0.529858	-0.240586	0.504759	0.221469	-0.157396	0.049617
TCGA-DD-AADC	-0.430606	-0.362492	-0.230083	-0.190108	0.415804	-0.210695	1.13498	0.673178	-0.602706	0.825825	0.309937	1.71697	-0.180103	0.522988	-0.731237	0.304896	0.601039	3.52108	0.0119158	2.71116	-0.804124	-0.499277	1.03666	1.12262	3.24594	0.13775	0.133054	0.0408873	0.791538	0.169342	0.626769	-0.367297	0.890275	0.40945	0.225957	-0.118394	4.72931	0.273451	0.903019	1.08396	-0.0813875	-0.688048	-0.168602	0.484557	-0.225884	3.35674	-0.0848302	0.00217995	-0.0526851
TCGA-DD-AAD0	0.0342542	-0.382599	-0.230083	-0.051418	-0.351132	-0.377692	-0.202864	-0.336464	-0.559659	0.220098	-0.353845	0.117316	1.14221	-0.279443	-0.901704	-0.766707	0.163126	0.47644	-0.604274	-0.544943	-0.469793	-1.07697	-0.150797	0.364247	0.157328	-0.233342	0.507648	-0.188871	1.44476	0.343101	0.119789	0.30573	0.70349	-0.367862	-0.301611	1.14796	0.264553	-0.931086	0.331061	1.03085	1.35648	0.0892644	-0.124655	0.266341	-0.541145	-0.463607	-0.146673	1.29337	-0.185577
TCGA-2Y-A9H1	0.0270711	-0.372561	-0.230083	-1.23487	-1.29047	-0.450593	-1.14884	-1.0872	-0.459741	-1.3121	-0.343844	-1.36102	-1.35992	-1.75355	-0.845539	-0.9504	-1.24617	-1.31013	-0.59559	-1.07498	3.26637	-0.707377	-0.76678	-1.50691	-0.977539	-0.414812	-0.994299	-0.588429	-1.1826	-0.742665	-1.28655	-1.33143	-0.379005	-0.396397	-0.675298	-1.05134	-1.44081	-0.857899	-1.10184	-1.51074	-0.93923	-1.24796	-0.837771	1.77357	-0.514048	-1.09269	-0.0784492	-1.00838	-0.852488
TCGA-FV-A496	-0.770185	-0.292331	-0.0763488	-0.53648	-0.632307	-1.23509	-0.331547	-0.588516	-0.15822	-0.251272	-0.241779	-0.345584	-0.446389	-0.535466	-0.346687	-0.959514	0.282425	-0.627924	-0.357636	-0.350857	-0.672815	-0.763245	-0.532369	-1.1526	-0.843392	-0.309616	-0.363282	-1.02136	0.557493	-0.499778	-0.532679	-0.427311	0.513874	-0.619916	-0.497275	-0.354676	0.590236	-1.15478	-0.512713	0.371215	-0.0846506	-0.622217	-0.947274	-0.954577	-0.431617	0.456611	-0.161677	0.344509	-0.5781
TCGA-EP-A26S	-0.0782981	-0.386966	-0.230083	0.411742	-0.0493163	-0.524309	-0.473309	-0.0825347	-0.697995	-0.0290287	-0.141872	0.5488	-0.14224	-0.437054	2.20443	0.423495	0.232261	0.797151	-0.349912	0.0884829	-0.550436	-0.0863726	-0.119417	0.0202493	-0.397931	-0.0367285	-0.28404	-0.449221	1.05106	-0.596556	0.512093	0.525611	0.225637	1.58189	-0.575873	0.444973	-0.474078	0.411598	-0.380189	0.150627	1.07969	0.971745	-0.324267	-0.789717	-0.271011	-0.337811	-0.166884	0.748121	-0.299017
TCGA-DD-AACW	-0.323161	-0.363183	-0.177677	-0.111155	-0.121585	0.33703	0.461642	0.0413601	-0.467724	0.147922	0.789468	-0.291124	0.174076	0.017148	-0.299459	-0.619432	0.231627	-0.0464217	0.527664	-0.398962	-0.349598	-0.627349	-0.509912	-0.683958	0.427491	0.3024	-0.25341	-0.36472	-0.665506	0.237953	-0.0920085	-0.481331	1.4781	-0.600897	-0.474188	0.411368	0.37178	0.773094	-0.0348511	-0.308362	-0.308109	1.03711	-0.665939	0.729795	-0.221216	-0.767233	-0.131383	-0.0524451	-1.21339
TCGA-DD-AAE7	-1.14688	-0.337881	-0.230083	-0.747548	-0.80382	-0.835602	-0.787528	-0.713238	-0.554552	-0.847929	-0.798875	-0.877074	-0.794086	-1.35853	-0.0904796	-0.735367	-0.674392	-0.441793	-0.569163	-0.749632	-0.973088	0.135331	-0.439658	-0.694907	-0.617719	-0.414812	-0.61847	-0.54079	-0.769269	-0.688947	0.161987	-0.568643	-0.115029	-0.166544	-0.639509	-0.973438	-1.01321	-0.278807	-0.696975	-0.623229	-1.06877	-0.30638	-0.703463	-1.15311	-0.0807139	-0.586427	-0.147097	-0.509142	-0.592167
TCGA-DD-AAVR	-0.991746	-0.396571	-0.230083	-0.894804	-0.335977	-0.284086	-0.365438	-0.618664	-0.505411	-0.553977	-0.950244	-0.666644	-0.656554	-0.511005	-0.428155	-0.343845	-0.845557	-0.978747	0.337037	-0.689788	-0.735528	1.04994	-0.306517	-0.636641	-0.646449	-0.0621457	-0.466855	-0.595216	-0.584328	-0.425249	-0.201866	-0.613317	-0.768976	-0.150436	-0.471665	-1.32942	-1.0521	-0.803377	-0.380271	-0.552556	-0.696106	-1.06504	-0.614805	-0.982915	0.0489134	-0.375554	-0.0388686	-1.01329	-0.506744
TCGA-DD-AAE9	0.0375966	-0.155882	-0.230083	-0.650448	0.460806	0.300743	-0.839467	-0.146417	-0.651781	-0.926072	0.0692893	-1.023	-1.02609	-0.636736	-0.910093	-0.728858	-0.842634	-0.421267	-0.3792	-0.678689	-1.45412	-0.83722	-0.755583	-0.0242324	-0.642404	-0.34632	-0.78608	-0.31614	0.411497	-0.569472	-0.602806	-0.689486	-0.276363	-0.419985	-0.44343	0.145789	-0.492406	-0.324148	-0.649503	-0.907907	-0.653145	-0.588255	0.131623	-0.804158	-0.587212	-0.871639	-0.156713	-0.323762	-0.623392
TCGA-DD-AAVP	-0.89192	-0.391872	-0.148942	-0.894333	-0.59275	0.872202	-1.06569	-0.704096	-0.614209	-0.891255	-0.859718	-0.843082	-0.544811	-0.819102	-0.895888	-0.40397	-0.777048	-0.560076	-0.552636	-0.490306	-1.05122	-0.143989	-0.691292	1.25133	-0.420551	-0.414812	0.15987	0.101988	0.966186	-0.61986	0.265731	-0.980422	-0.355792	1.4938	-0.370775	-0.665315	-0.373684	0.78137	-0.563603	-0.973403	-0.25137	-0.794814	1.48888	0.561552	-0.46007	-0.946099	-0.133904	-0.496328	-0.843564
TCGA-DD-A4NP	-0.749793	-0.354053	-0.230083	-0.636286	-0.708873	-1.04219	-0.887906	-0.764919	-0.719099	-0.902269	-0.677738	-0.98476	-0.558424	-0.841865	-0.201889	-0.804781	-0.710688	-0.748443	-0.578793	-0.642523	-1.05381	-0.308767	0.109799	0.636154	-0.916114	-0.414812	-0.626038	-0.77476	-0.488277	-0.741702	-0.610018	-0.509426	-0.661227	0.0538632	-0.68092	-1.16814	-0.927345	0.401763	-1.41618	-0.828507	-0.960812	-0.416367	-0.833651	-0.536313	-0.34292	-0.527654	-0.159463	-0.505916	-1.09461
TCGA-DD-AAED	0.185186	-0.0336618	-0.230083	-0.37224	-0.312344	-0.934173	-0.38779	-0.70004	-0.275355	-0.37175	0.439821	0.103314	-0.485054	0.391548	-0.637731	-0.417973	0.446339	0.0408982	1.91153	0.296053	1.42036	-0.957913	-0.749968	-0.550471	0.283758	0.28922	-0.0577415	-0.608212	2.44048	-0.5379	-1.58617	-0.646201	-0.439432	-0.376465	-0.614627	-0.0306294	-0.889074	-0.53436	-0.828699	-1.27617	-0.867748	-1.07097	-0.101758	-0.451406	-0.523466	-0.877448	-0.158842	0.578276	0.62236
TCGA-NI-A8LF	-0.952898	-0.380692	-0.230083	-0.109169	-0.896722	-1.16508	-0.511307	-0.667675	-0.535703	-0.775853	-0.653802	-0.321732	-0.592135	-0.705481	0.254004	-0.491353	-0.456315	-0.501544	-0.572835	-0.66271	-1.01591	0.0680614	-0.353818	-1.28682	-0.682149	0.0504677	-0.635976	-0.956707	-0.640846	-0.601131	-0.789251	0.46157	-1.05637	-0.283655	-0.604808	-1.31181	-0.607904	-1.13484	-0.988935	-1.4745	-0.904632	-0.609826	-0.77726	-0.441926	-0.363841	-0.521305	-0.140974	-0.443167	0.0971555
TCGA-WJ-A86L	0.342008	-0.278054	-0.189913	0.897419	0.102083	-0.00548505	0.0794588	-0.3383	-0.117887	0.838116	-0.407697	0.379562	-0.326398	-0.0958343	-0.807219	-0.50526	-0.333274	-0.175496	-0.420632	0.394597	0.650111	-1.00334	-0.130004	1.07969	-0.810026	-0.304862	-0.0731311	0.347643	-0.662547	-0.289935	-1.35627	1.22852	-0.0376729	-0.623778	0.0374206	0.381836	-0.59451	-1.50247	-0.985316	0.415237	0.866996	-0.302304	1.80644	-0.739236	-0.157214	0.430504	-0.150557	-0.00293139	0.423225
TCGA-KR-A7K8	-0.623634	-0.306697	-0.230083	-0.43056	-0.901392	1.73228	-0.504717	-0.643887	-0.45101	-0.762974	-0.841442	-0.570533	-0.694011	-0.924336	-0.505401	0.489181	-0.89835	-1.15163	-0.505568	-0.636007	-0.240924	0.53152	-0.172171	-0.663452	-0.969766	-0.284912	-0.0998511	0.156015	0.0606942	-0.446152	-0.753185	-0.597138	-0.0178904	-0.613198	-0.113295	-0.57356	0.421062	-0.786688	-0.331015	-0.467	-0.00786537	-0.634962	0.629085	1.00905	-0.201408	-0.751975	0.077454	-0.640234	0.448704
TCGA-DD-AAE6	-1.08774	-0.39343	-0.230083	-0.669366	-0.731629	-0.208129	-0.983868	-0.157372	-0.606368	-1.0273	-0.698206	-1.08057	-1.00388	-0.0649131	-0.918171	-0.0091157	-1.05116	-0.0374878	0.000359902	-0.259584	-0.948812	-0.99451	-0.736899	-0.852126	-0.151047	0.331576	-0.800503	0.263292	-0.514518	0.178951	-0.837796	-1.01184	-0.0996006	-0.374989	-0.0367559	2.16739	-0.397708	-0.596028	-0.0271574	-1.29723	-0.464105	-0.847799	-0.537799	-0.972524	-0.569304	-0.778643	-0.166884	-0.772821	0.0813647
TCGA-DD-AADS	-1.61969	-0.207815	-0.230083	-1.31185	-1.32609	-0.524533	-1.20476	-0.802454	-0.77884	-1.40431	-0.926801	-1.45934	-1.06398	-1.88056	-0.819048	-0.938286	-1.14746	-1.29649	-0.603254	-1.19396	1.83154	-0.813133	-0.55904	-1.18131	-1.06056	-0.238293	-1.21283	-0.595247	-1.10004	-0.739885	-1.80506	-1.47053	-0.241362	-0.611542	-0.663356	-1.18307	-1.66694	-0.311051	-1.18937	-1.26374	-1.11934	-1.25983	-1.03687	0.65027	-0.515904	-1.1212	-0.0882464	-1.06217	-1.16682
TCGA-GJ-A9DB	0.165888	0.123372	-0.116366	0.668913	0.108217	0.548863	1.37197	0.097228	0.0499491	0.485972	0.125836	0.777534	0.863232	-0.0258275	1.55799	-0.279221	1.06162	0.931109	0.363448	0.346035	0.614736	0.451538	0.852117	0.405613	0.365501	-0.31106	0.929104	-0.470031	0.545365	-0.21886	0.577295	0.792313	0.34062	-0.0954828	0.237085	-0.0545533	0.586463	1.33157	0.46881	1.07562	1.01138	2.08073	0.305183	-0.334483	0.282554	1.12668	0.148957	2.20252	0.693541
TCGA-G3-A7M6	1.64027	-0.208539	0.773762	2.52159	0.887464	-0.0427352	2.6392	1.13318	4.52081	2.13433	4.36111	2.12815	1.88203	0.109687	2.62568	0.815722	4.14987	0.848683	0.556548	2.9805	3.00755	1.19641	0.490051	1.09487	2.11518	4.5767	1.85128	3.16066	-0.123678	0.924563	0.13451	2.04059	3.92315	2.51132	1.15942	3.57149	1.85661	-0.0275868	1.61951	2.08526	1.97523	1.20875	1.30429	0.68505	1.72	1.71932	-0.0376798	4.0671	0.619858
TCGA-EP-A2KB	-0.480935	-0.363715	-0.197587	-0.0472672	-0.901404	-1.0568	-0.590967	0.451982	-0.736498	-0.154649	0.143443	-0.394733	-0.468048	-0.0834314	-0.450626	-0.728386	0.213206	-0.218774	1.20444	-0.398839	0.842648	-0.802767	-0.54551	-1.00259	0.931959	-0.355516	-0.903833	-0.309223	-0.196231	0.152769	-0.240724	-0.671427	-0.319677	-0.62421	-0.390391	0.10824	0.203886	0.762052	-0.34473	-0.964352	-0.22354	1.01604	-0.879688	-0.0693644	-0.450197	-0.595003	-0.158079	-0.404385	-1.027
TCGA-DD-AADL	0.272476	1.18003	-0.190977	0.853172	-0.273835	0.290202	-0.466602	0.0237871	-0.278489	0.10451	0.113502	0.196782	-0.503321	0.664139	0.0300355	-0.155282	0.0167811	-0.29686	-0.0403895	1.01978	-0.2956	-0.666293	-0.113377	-0.493092	-0.778988	-0.414812	0.918247	-0.202245	0.253493	-0.293071	-0.598079	-0.156459	0.355238	-0.0584415	-0.20493	-0.181182	-0.166069	-0.572043	-0.417561	-0.110802	0.307888	0.441918	0.649548	-0.187165	-0.401044	0.228767	-0.161586	0.665278	-0.0951646
TCGA-DD-A73A	-0.60438	-0.335734	-0.133839	-0.499804	-0.779186	-0.602277	-0.339113	-0.597963	-0.148492	-0.342325	-0.512716	-0.059644	-0.603206	-1.07552	0.191748	0.138942	-0.432938	-0.063553	-0.582626	-0.440622	-1.05304	-0.346009	-0.472125	-0.533359	0.431972	-0.414812	-0.447822	-0.678026	-0.796614	-0.487267	-0.426755	0.506782	-0.612111	0.0469236	-0.451415	-0.659651	-0.481097	-0.665946	-0.848441	-0.351362	-0.393785	0.0634385	-0.664918	-0.983532	0.0271148	-0.561639	-0.0886469	-0.0566799	-0.376895
TCGA-DD-A11D	-0.0243548	0.423967	-0.149144	0.382847	-0.270824	-0.381604	-0.299073	-0.256107	0.121185	-0.454685	-0.553823	-0.272472	0.61376	0.444414	-0.0594447	-0.77342	-0.516833	0.0796768	0.651752	-0.361566	-0.428346	-0.377876	-0.635926	-0.392179	0.155724	-0.267119	-0.531254	-0.73494	0.742857	-0.604105	-0.42226	0.0480187	-0.441739	-0.61626	-0.586653	-0.370346	-0.0955819	-0.917668	-0.848819	-0.407715	-0.602944	-0.0845994	0.201922	-0.949893	-0.176547	0.361101	-0.155918	0.0365592	-0.0605928
TCGA-DD-A4NF	1.7346	-0.37841	-0.138414	0.00969653	3.47734	-1.35321	-0.422218	-0.260029	-0.346273	0.0773291	0.868837	0.246238	0.6723	1.04098	0.204402	-0.487627	0.309519	0.257833	-0.580009	0.158781	-1.1226	0.892993	-0.522109	0.816036	-0.248605	0.0451834	0.232735	-0.570438	3.09056	-0.708026	1.09999	0.884999	-0.268688	1.67435	-0.635128	-0.701564	-0.574195	0.503909	-0.587399	0.860814	0.303998	0.718576	-0.0143461	-0.804189	-0.0128623	-0.0493949	-0.166884	1.15349	-1.04853
TCGA-DD-AACT	-0.663367	-0.18067	-0.155404	-0.607627	-0.934213	-0.807228	-0.430069	-0.688961	-0.541398	-0.570833	-0.784837	-0.698827	-0.817209	-0.374075	-0.397435	-0.770609	-0.826219	-0.0417598	-0.570062	-0.425601	-0.0626345	-0.167355	-0.533091	-1.05151	-0.701373	-0.210409	-0.723255	-0.572658	0.353003	-0.556992	0.15712	-0.350776	-0.216614	-0.546384	-0.343083	-0.447101	-0.742633	-0.956346	-0.538653	-0.952375	0.16178	-0.477629	-0.506577	-0.917947	-0.309681	-0.866827	-0.116295	-0.514926	0.604887
TCGA-2Y-A9H9	-0.852324	-0.15156	-0.191407	-0.369649	-0.70892	-0.265543	-0.427482	-0.524567	-0.0294378	-0.610522	-0.795777	-0.00206992	0.166075	0.377585	-0.0638794	-0.379763	-0.539611	-0.626112	-0.433384	-0.10574	-0.5672	-0.137081	-0.503649	-0.744034	-0.514189	-0.238378	-0.0462489	0.595942	0.268912	-0.48878	-0.358575	-0.282301	-0.446304	-0.58554	-0.576262	-0.459932	0.658294	-0.922322	0.19809	-0.647679	-0.521317	-0.471075	-0.112454	-0.545979	-0.286687	0.914024	-0.140684	-0.00581045	0.633172
TCGA-DD-AAD5	-0.457703	0.633889	4.92532	-1.0012	-0.150504	1.26368	0.425992	-0.330832	3.3389	-0.274967	-0.666051	0.159938	-0.925276	-0.100711	-0.728339	1.76044	-0.739319	-0.44797	-0.363272	0.484201	1.1598	-0.3818	-0.55795	0.836977	0.252003	-0.414812	0.101061	2.63538	-0.75068	0.579101	0.717209	0.213198	-0.208062	-0.103624	0.800695	0.295181	0.700722	1.50531	1.16716	-0.188762	0.365564	-0.711706	0.0333254	-0.689315	-0.261516	0.757757	-0.11953	-0.76045	0.0280513
TCGA-DD-AAW0	1.30834	0.760592	-0.230083	0.117734	0.250613	0.158635	1.43314	0.292163	-0.15173	0.38356	0.330103	0.701033	2.04591	0.61902	0.51914	-0.831	0.022048	0.113865	0.322389	-0.469639	0.91937	0.51101	-0.301854	0.11773	-0.269331	-0.372257	-0.192501	-0.737711	2.10771	-0.531212	2.43898	0.0596972	-0.342945	0.229375	-0.49205	0.0225153	0.19011	-0.0497003	0.0600823	0.61052	-0.284106	0.599026	-0.067196	-0.66354	0.445958	0.605862	-0.0973709	0.289938	1.33928
TCGA-DD-AAC9	-1.15562	-0.370858	-0.183684	-0.952516	-0.988711	-1.02164	-0.912257	-1.04724	-0.370149	-1.1149	-0.875468	-1.21633	-1.1552	-1.59038	-0.415477	-0.862431	-1.11847	-0.949029	-0.569388	-0.981187	-0.560373	-0.495728	-0.624552	-1.61122	-1.12266	-0.414812	-0.995231	-0.871618	-0.542166	-0.689544	-0.510654	-1.03576	-0.768443	-0.276811	-0.598345	-1.18975	-1.0833	-1.01475	-0.813005	-1.11714	-0.897487	-0.816852	-0.829325	-1.01933	-0.319594	-0.767645	-0.0663025	-0.891692	-0.822951
TCGA-DD-AAC8	0.913667	-0.329686	-0.0717519	0.181111	1.78344	-0.466381	-0.25963	2.17199	-0.326273	0.138261	0.545138	0.484267	1.08371	1.54081	-0.840376	-0.457567	0.395054	-0.0999119	0.955936	0.00296073	-1.27026	0.250066	-0.289199	1.18347	1.15864	-0.414812	0.133079	0.160614	1.05862	-0.585809	1.50412	-0.060228	0.51172	0.10327	-0.393978	0.681534	2.19257	1.93531	0.800704	1.19472	0.534883	0.649503	-0.0219841	0.104462	-0.45171	0.400669	-0.145433	0.69742	0.620744
TCGA-G3-A5SK	-0.54668	-0.312289	-0.230083	-1.00761	0.879822	-0.697708	-0.648821	-0.89913	-0.763717	-0.708057	-1.01104	-0.664534	-0.972963	-0.121321	-0.380208	-0.920593	-0.806315	-1.12525	5.62025	-0.799093	-0.430252	-0.358258	-0.270202	-1.01899	-1.3864	-0.328198	-1.24458	-1.1252	-0.326848	-0.731945	-1.21872	-0.606897	-0.925296	-0.515841	-0.6485	-1.34539	-1.25763	-1.29363	-0.972236	-0.50817	-0.842857	-0.969919	-0.868678	-1.20279	-0.129749	-0.771264	-0.147591	-0.548743	-0.0496668
TCGA-DD-A3A2	-1.15264	0.653943	-0.230083	-0.615441	-1.07941	-0.997226	-0.93271	-0.703493	-0.729742	-0.9478	-0.827042	-1.05215	-0.887589	-1.17205	0.0344588	-0.706003	-0.849899	-0.547767	-0.439874	-0.951338	0.298644	-0.55467	-0.669188	-1.26503	-1.25906	-0.386884	-0.999787	-1.09507	-0.823444	-0.734952	-0.173911	-0.52334	-0.676515	-0.622166	-0.675698	-1.21614	-1.22834	-0.815234	-1.20109	-1.16692	-1.17478	-0.41529	-0.795388	-0.645788	-0.326385	-0.675646	-0.162737	-0.651114	-0.740531
TCGA-DD-A73E	0.916063	-0.350162	-0.169003	1.06339	0.506976	-0.24633	0.0125727	0.154742	0.983626	1.1992	0.0717605	1.82767	1.76093	-0.59881	-0.751644	0.0360524	0.875379	2.07506	0.381048	0.888394	-0.485144	-0.304485	0.516102	2.54609	0.0211023	-0.359085	1.51178	0.589735	1.321	-0.466632	0.156868	1.81608	0.792233	0.736484	-0.505509	0.818245	0.116881	0.295507	0.530325	1.56202	1.65161	1.108	0.598224	0.874502	-0.201709	0.0285227	-0.158609	1.3079	-0.935309
TCGA-DD-AACK	0.22981	-0.375329	-0.186941	0.29534	0.337893	0.396709	0.302909	-0.353744	-0.247683	-0.0443848	0.499661	0.4148	0.815903	0.141071	0.377714	-0.164974	0.0725298	1.12962	-0.2965	0.0201346	0.370679	-0.222924	-0.24456	0.292041	0.801033	0.175613	-0.478823	-0.439033	-0.194652	-0.244924	1.68257	0.806945	0.1319	0.575869	-0.446907	-0.13451	-0.220492	0.919885	0.0274826	0.504231	0.445252	0.556445	-0.766936	-0.623652	-0.374846	0.485274	-0.125968	0.115792	-0.0305892
TCGA-DD-A1EB	-0.0716078	0.787316	-0.187614	0.515729	-0.422514	-0.780356	0.468298	-0.0485651	-0.0546908	-0.279111	-0.189888	0.0468642	-0.0491236	0.842132	1.62528	-0.525859	0.421611	0.382948	-0.44208	-0.0576287	-0.922868	0.337776	0.155623	-0.725544	-0.443767	-0.298571	-0.393379	-0.779778	0.338724	-0.635612	0.479183	0.674576	-0.575937	-0.612879	-0.64753	-0.478178	1.7066	-0.940393	-1.00415	-0.186815	-0.0902602	0.0974549	-0.318499	-0.909028	-0.181902	0.140916	-0.120853	0.255009	0.602742
TCGA-BD-A3EP	-0.630576	-0.216795	0.230794	-0.228635	0.193863	-0.137601	0.170513	0.20804	0.209297	-0.237249	-0.137449	0.414933	-0.467413	-0.567048	0.865074	-0.0513884	0.61744	-0.972138	-0.0242096	-0.281678	1.39623	1.14928	-0.0826141	-0.263364	-0.774947	1.1737	0.47695	0.180328	-0.495222	-0.469648	-0.519901	-0.19678	0.446116	-0.248686	-0.26011	0.558471	0.22304	-0.438421	-0.206779	1.52089	0.0941117	0.0354602	-0.298025	-0.0534835	0.269204	-0.196439	-0.01425	0.206684	-0.0912337
TCGA-XR-A8TF	-0.476694	-0.392653	-0.135117	-0.0670915	1.15269	0.559247	-0.636047	1.80416	-0.695678	-0.389091	-0.0672136	0.426012	-0.0529838	0.764732	-0.636931	-0.676708	0.635172	-0.540687	0.170245	-0.554	-1.1283	-0.705919	-0.29182	-0.332864	1.03324	-0.154881	-0.558239	0.0677981	1.84171	-0.502063	-0.127476	0.0757223	-0.47962	-0.627013	-0.556161	0.527688	-0.464384	0.529298	0.00622	-0.0668479	-0.475461	-0.191933	-0.487032	-0.41386	-0.487665	-0.589772	-0.160451	0.101824	-0.769595
TCGA-DD-AAD1	2.58894	-0.351345	-0.163885	1.69453	0.843788	-0.479633	5.52727	1.20381	0.938523	1.24266	0.75168	1.4752	2.28965	-0.0561765	1.64793	-0.12314	1.70796	0.950757	-0.0767845	0.429484	0.666213	2.44961	0.144667	1.09062	0.220471	0.611936	1.18642	0.588089	-0.193008	-0.37977	0.245443	2.28969	0.0582454	0.886657	-0.434144	0.715258	0.0643408	-0.268506	1.32734	1.75686	0.317758	1.28399	0.117387	-0.519665	1.51829	0.70251	0.0214601	0.975865	1.00489
TCGA-2Y-A9GV	0.164259	0.0732881	-0.101308	0.864214	-0.128308	-0.459519	0.542122	-0.230223	-0.0405025	-0.490319	-0.106546	0.358498	0.0933002	0.954158	1.71096	-0.42626	0.0350271	-0.618574	-0.0226524	0.0998762	0.0365907	0.783834	-0.430091	0.42866	-1.01566	-0.414812	-0.230353	-0.576719	0.112624	-0.632574	-0.696191	1.41921	-0.238224	-0.601493	-0.520473	-0.979718	-0.514467	-1.05401	-0.724551	-0.12765	0.237493	0.17544	-0.224441	-0.733405	0.226962	-0.167283	-0.15816	0.0947579	0.169738
TCGA-2Y-A9HB	-0.552736	-0.372958	-0.144395	-0.829402	-0.35639	-0.566568	-0.0182498	-0.640027	-0.461812	-0.583937	-0.565786	-0.140944	0.695096	-0.463126	-0.358095	-0.204116	-0.245801	0.32724	-0.567273	-0.518179	-0.52143	0.354065	0.0267836	-0.488232	-0.155116	-0.414812	0.414095	-0.473354	1.17329	-0.575698	0.262677	0.14447	-0.450482	-0.391914	-0.56106	-0.537521	-0.317398	0.0882275	-0.279977	-0.146582	0.632884	0.138396	-0.0902449	-0.566382	-0.212678	-0.215963	-0.0740096	-0.303378	-0.231614
TCGA-DD-A1ED	-0.625109	-0.150734	-0.230083	-0.432526	-0.204851	-1.35127	-0.206124	-0.560658	-0.478813	-0.400705	-0.508187	-0.697203	-0.152537	-0.826046	0.892482	-0.956128	-0.39461	-0.527538	-0.196302	-0.784296	0.451649	0.490693	-0.107767	-0.788817	-0.951543	-0.298941	-0.773091	-0.885285	-0.572006	-0.730381	-0.71467	-0.0965663	-0.794619	-0.0771968	-0.638067	-1.01906	-1.07762	-0.420587	-0.999483	-0.423677	-0.475859	-0.181188	-0.506754	-0.895901	-0.185497	-0.484435	-0.0980578	-0.437995	-0.833723
TCGA-DD-A11B	1.31842	-0.251559	0.491054	0.220792	0.258032	-0.683162	-0.0949935	1.95187	-0.159796	0.207146	0.0229294	0.259701	0.563005	2.49055	1.55184	-0.930396	1.38776	0.934834	-0.584816	-0.456928	-1.08034	-0.239803	1.83767	0.00191574	0.165369	-0.195499	-0.773951	-1.01052	-0.0372516	-0.456007	-1.06599	-0.409144	-0.283612	-0.203333	-0.582514	-0.058431	-0.769468	0.194374	-0.877432	0.861626	-0.702956	1.03966	-0.654478	-0.973458	-0.155617	-0.302152	-0.1506	0.712445	-1.03517
TCGA-G3-A25Y	0.217337	-0.296842	-0.230083	1.40398	0.797829	2.09376	0.595573	1.2193	0.243853	0.896512	0.789956	0.8408	1.52023	0.753456	-0.252554	0.456722	0.407744	-0.324702	1.10573	0.238596	0.692976	1.12778	-0.138668	1.30929	0.0868582	3.94475	0.653535	1.17635	-0.567748	0.740965	-0.27812	0.0871821	0.370754	0.814726	-0.00928051	1.75941	0.442757	0.513724	0.226718	1.51026	0.592529	0.118807	1.39601	1.35802	0.545271	0.230191	-0.126423	0.322867	0.345676
TCGA-G3-A25V	-0.463316	-0.336858	-0.230083	-0.513491	-0.448736	-0.509493	-0.328994	-0.657657	0.718492	-0.716474	-0.29026	-0.632152	-0.78387	-0.572139	0.42468	0.126512	-0.672006	-0.441754	-0.285117	-0.587657	0.353807	0.325822	-0.442695	-0.610336	-0.225411	-0.414812	-0.630184	-0.39339	-0.920205	-0.633648	-0.388825	-0.332379	-0.564784	0.01821	-0.500349	-0.68216	-0.82638	-0.998953	-0.73525	-0.610541	-0.315559	-0.603634	-0.217603	-0.847805	0.295328	-0.555286	-0.149753	-0.317116	-0.37235
TCGA-ES-A2HS	-0.853333	-0.382723	-0.230083	-0.997443	-1.09315	1.08527	-1.1431	-0.839399	-0.629624	-1.23032	-0.602925	-1.28754	-1.03257	-1.52887	-0.642678	-0.702421	-0.932718	-1.19742	-0.602144	-1.1293	0.780252	-0.312252	-0.469209	-0.550388	-0.985656	-0.414812	-1.09371	-0.710496	-1.21051	-0.664313	-1.47698	-1.34205	0.412269	0.222635	-0.630183	-0.20064	-1.49625	-0.328192	-1.47628	-0.921306	-1.17928	-1.18463	-0.244837	0.0672312	-0.478025	-1.16053	-0.14015	-0.923048	-1.19098
TCGA-DD-AAVS	1.27288	0.458052	-0.0567917	0.674294	0.442406	0.900244	0.422751	2.75099	0.0508269	1.62658	1.01724	0.533488	-0.0906692	0.727414	-0.423642	-0.522603	0.358974	-0.0476708	0.633365	-0.407725	0.16353	0.0544747	-0.570431	0.00792871	-0.155134	-0.33576	0.536804	0.379159	0.408361	0.0361438	-0.467689	-0.273262	0.10893	-0.360119	-0.419209	1.48936	0.622136	1.563	0.253403	0.713418	-0.159559	1.46149	0.0441648	-0.257993	-0.30244	-0.355046	-0.161014	0.156629	-0.50351
TCGA-DD-AAD3	-0.345304	0.956199	-0.230083	0.359939	-0.0283329	-0.747587	0.415486	-0.0896174	-0.0523806	0.0248541	-0.297919	0.203199	1.06855	0.281704	5.38109	-0.505084	-0.0885149	-0.0727911	-0.0431328	-0.0856567	0.601208	0.278559	-0.405894	-0.625969	-0.589012	-0.414812	0.215079	-0.951607	0.841903	-0.495699	0.202662	-0.527058	0.210722	-0.180729	-0.488887	-0.908244	0.000790163	-0.729842	-0.583866	-0.170412	-0.841449	0.175272	0.0487369	-0.843299	0.215976	0.289456	-0.160366	-0.269575	1.80739
TCGA-DD-AACA	1.56031	-0.231218	-0.230083	0.467569	-0.102936	-0.544335	-0.475549	1.30525	0.495532	0.10715	0.649657	0.360022	2.15397	0.964241	1.15271	-0.22628	-0.193586	-0.196641	-0.584598	-0.163002	-1.2189	0.104043	0.477588	0.947775	0.653349	-0.414812	0.754238	-0.0384578	0.193421	0.686538	1.13212	0.954199	0.118069	2.13652	-0.133788	0.205978	2.0639	-0.184146	-0.17003	-0.471276	0.887747	1.20765	0.545734	0.904758	-0.238188	0.193943	-0.155936	0.982098	-0.43786
TCGA-K7-A5RG	-0.519162	0.766626	0.137433	0.51803	0.221833	-0.776253	0.0320165	1.04494	-0.138661	0.536051	0.0588712	0.337288	-0.211258	0.42127	0.385495	-0.00832874	0.439196	-0.0458884	-0.1747	0.557208	-0.591664	1.56377	4.63951	-0.743905	-0.106447	-0.414812	-0.354797	-0.0888423	-0.325234	0.308448	-0.552464	-0.0932383	-0.608306	-0.55983	0.603612	-0.463556	0.0740682	-0.698618	0.403719	-0.539516	0.937097	0.441765	-0.742508	-0.76211	0.500914	0.0591624	0.380832	-0.873262	-0.103844
TCGA-2Y-A9GU	-0.106685	-0.380332	-0.230083	-0.784091	-0.703583	-1.0409	-0.126392	-0.518635	-0.748437	-0.316604	-0.669866	-0.608157	2.48998	0.217469	0.148521	0.0488557	-0.283039	-0.170915	-0.586165	0.0633445	-0.194343	-0.373334	-0.498716	-0.0518588	-1.37087	-0.183994	-0.0531562	-1.32534	0.247038	-0.476849	-1.04064	-0.301398	-0.40691	-0.444516	-0.101289	-0.983168	-0.859116	-0.185192	0.0437671	-0.822091	-0.349038	-0.162518	-0.516053	-1.12266	-0.389069	-0.718387	-0.00921534	-0.0809568	-0.463782
TCGA-DD-AAEA	-0.963086	-0.327524	-0.230083	-0.824625	-0.950208	0.268811	-0.763127	0.150567	-0.761633	-0.682913	-0.611639	-0.855492	-0.701647	-0.500448	-0.534751	-0.0900252	-0.360314	0.13394	1.55542	-0.539508	-0.0631417	-0.723871	1.18664	-0.77652	-0.817435	-0.343547	-0.633672	-0.829614	-0.391897	0.0167523	-1.53235	-0.53055	0.341408	-0.61249	-0.357443	-0.374358	-0.415481	-1.1181	-0.553717	-0.796637	-0.325889	-0.954431	-0.60485	-0.939857	-0.465703	-0.603	-0.082222	-0.169507	-0.312086
TCGA-DD-A4ND	0.40536	-0.248251	0.0110482	0.510475	0.181376	-1.07055	1.9026	0.414632	0.102699	0.491822	0.73859	0.761699	0.956706	0.0828441	1.345	-0.548791	2.43429	0.278231	0.434515	0.570964	-0.138269	1.82055	1.20167	-0.839964	0.221905	-0.326812	-0.389374	-0.0393805	-0.352163	0.493655	-0.915036	1.50831	0.00108204	-0.458057	-0.297739	-0.181145	-0.346595	0.00940742	-0.253274	1.28049	-0.0209467	1.43454	-0.162696	-0.607083	1.31576	0.188562	-0.0296728	-0.0857233	-0.428208
TCGA-DD-AACN	1.75753	-0.330671	2.34485	0.894893	1.0278	0.721675	2.34422	3.46609	-0.173367	1.27853	2.38919	1.95975	2.81774	1.64803	0.656747	-0.114228	1.19814	0.832714	0.940589	-0.169533	1.80165	0.7297	-0.436525	1.26047	1.18265	0.536087	-0.89905	0.753948	0.547191	-0.476981	0.0614346	0.691539	0.234351	1.52864	-0.536604	0.63393	0.961061	1.86179	0.682519	0.604997	0.0263311	1.36196	0.276454	0.13072	0.638467	0.0760399	-0.125353	1.35235	0.305624
TCGA-2Y-A9GT	-0.571678	-0.361528	-0.171774	0.28505	0.216722	-1.01316	0.161907	-0.244079	-0.299087	-0.187719	-0.379316	-0.0938175	-0.432339	0.188503	1.16887	-0.524667	0.0484919	-0.125653	-0.429384	-0.323314	-0.458774	0.994399	1.80668	-0.68846	-0.632314	-0.148815	-0.190333	-0.614958	-0.279346	-0.578371	-1.17741	0.357368	-0.65175	-0.579995	-0.374121	-0.697343	-0.536191	-1.3099	-0.827734	-0.711499	0.0484567	-0.1277	-0.544475	-0.80611	-0.113922	-0.308366	0.0464151	0.436028	-0.70684
TCGA-LG-A9QC	-0.0396564	-0.379689	-0.177671	-0.0969335	-0.115425	-0.997119	0.0394258	-0.232995	-0.637378	-0.209634	-0.467766	-0.201	0.243767	1.0638	-0.346657	-0.677704	0.134458	0.382697	0.0178603	-0.584373	0.146659	-0.271447	-0.389468	0.963386	-0.192487	-0.271356	0.264279	-0.18493	2.84707	-0.555724	1.31381	0.0370306	0.617014	1.49394	-0.474166	0.0155502	1.34923	0.338904	-0.214683	0.872866	1.37039	0.360226	-0.360194	0.56386	-0.344347	0.100228	-0.13848	1.1907	1.12986
TCGA-G3-A5SJ	-0.441063	0.396111	-0.183165	-0.564535	0.00653471	-0.669709	0.000453932	-0.43551	0.115411	0.473319	0.113227	0.3587	-0.536545	-0.720758	0.00380024	1.45088	0.00734528	-0.756199	0.0515949	0.50844	0.491207	-0.553067	-0.0829888	0.0864957	-0.522653	-0.200778	-0.631366	0.640815	-0.87571	0.107513	-0.21897	0.466251	-0.00950217	0.471191	0.0382412	-1.0528	0.194301	-0.367174	0.0355079	0.391685	-0.0288748	-0.608263	-0.307008	-1.15226	0.19218	-0.0736888	0.0301731	-0.626802	0.371909
TCGA-DD-AACS	-0.121608	0.335274	-0.152134	1.12492	1.9531	-0.477743	0.0364157	0.253599	0.232353	0.774715	-0.902111	0.7439	0.300056	1.58757	-0.676189	1.50144	0.967177	2.60049	-0.562558	0.625402	0.336514	-0.199934	1.46893	-0.60669	0.749669	-0.414812	0.42601	0.160306	1.40673	1.30323	1.72066	-0.670188	-0.172755	1.03107	-0.151002	0.574018	2.77892	-0.237708	0.612981	-0.360103	-0.920164	0.752654	0.0997456	0.246163	-0.394918	0.668127	-0.166884	0.837832	1.28183
TCGA-UB-A7ME	-0.252664	-0.336944	-0.141094	0.128744	-0.259113	-0.156004	0.00850829	0.398355	0.0597261	-0.256158	0.0758608	-0.767314	-0.100641	-0.38687	-0.326163	-0.171731	0.72076	-0.644524	0.106379	-0.183313	0.640925	0.291037	-0.204855	-0.546963	-0.121288	0.843648	2.00027	-0.256456	0.0229393	-0.191543	-0.119063	-0.744639	0.187315	-0.0622741	-0.293606	0.487687	0.110765	-0.349876	1.11746	-0.000922457	0.660749	0.123019	-0.540491	0.49968	-0.0958911	-0.428127	0.0441067	0.148308	2.56029
TCGA-DD-AACV	-0.237311	0.0706551	-0.230083	0.550653	0.242788	-0.0133631	-0.0837003	-0.162327	0.122307	0.776366	-0.77691	0.346175	0.434482	1.32451	0.416983	0.796113	1.5996	-0.474715	-0.0997747	1.01752	-0.403729	-0.866266	-0.314811	-1.2187	-0.518278	-0.239561	-0.854199	-0.282718	0.287527	1.97622	0.0378145	-0.556362	-0.625277	-0.628839	1.69041	-0.221462	0.439834	0.231439	1.03941	0.697335	0.246114	-0.318926	-0.873921	-0.859335	-0.399805	0.282586	-0.166884	0.347732	2.07254
TCGA-DD-AADV	-0.520883	0.724289	-0.0857298	0.94944	0.0545769	-0.0295868	0.35413	0.111727	0.0882631	-0.343636	-0.159031	0.598381	1.09168	1.30029	0.933472	0.00216545	0.805986	1.9468	-0.0989927	1.08602	-0.169114	0.0979162	-0.477687	-0.319597	1.41387	-0.381887	0.12981	-0.566854	-0.0015383	-0.158655	0.797126	-0.277881	0.446011	-0.442923	0.676721	-0.423647	0.812604	-0.0559111	1.16472	0.512764	0.354367	0.410186	-0.118196	0.181925	-0.0501571	0.678013	-0.142437	0.630129	1.03709
TCGA-BW-A5NQ	0.592075	-0.351423	-0.230083	-0.00358483	-0.0121447	0.655249	-0.159963	1.65188	-0.102171	0.340915	1.24048	0.749867	-0.533835	0.251925	-0.359017	2.73053	-0.49027	1.69874	1.60683	1.76232	-0.879074	0.90024	2.85765	0.279666	2.0405	-0.414812	0.601904	0.102943	-0.166269	2.00935	0.48311	0.591016	0.456241	-0.61826	2.05624	0.0989638	1.20195	0.580605	1.98579	0.599931	0.78237	-0.243448	-0.886231	0.79456	-0.0351077	0.304723	0.0651987	-0.0868497	0.031179
TCGA-EP-A2KC	1.67168	-0.323648	-0.230083	-0.49855	-0.250576	-0.458169	-0.169711	-0.203271	-0.207415	-0.215821	1.47214	0.10664	0.084932	0.291347	-0.169025	-0.281025	-0.464841	0.261733	-0.568823	-0.173735	-0.678767	-0.32462	-0.23846	0.364139	0.187135	-0.267669	-0.14604	-0.0780706	0.451251	-0.164678	-0.276831	0.416404	0.162167	-0.314655	-0.404121	-0.0402571	0.694607	-1.10062	-0.8109	-0.194681	0.236533	-0.389874	-0.255011	-0.512703	-0.0522989	0.00676882	-0.161421	0.139342	-0.510107
TCGA-MR-A8JO	-0.470931	-0.363023	-0.161239	-0.602388	-0.124037	-0.734361	-0.28836	-0.661094	0.127379	-0.592086	-0.331967	-0.600312	-0.907249	-0.9574	-0.170518	-0.0313569	-0.62175	-1.15806	-0.423712	-0.441359	-0.715372	1.72002	-0.2027	-0.364231	-1.09717	0.621574	-0.673412	-0.72722	-1.11129	-0.651129	-0.326594	-0.668802	-0.912062	-0.228044	-0.316767	-1.34796	-1.01588	-0.673111	0.123811	-0.753972	-0.656207	-0.567732	-0.390579	-0.646149	0.633886	-1.01564	-0.11092	-0.555316	-0.192433
TCGA-2Y-A9GX	0.136067	0.196433	-0.128717	0.0612354	0.655408	-1.09302	1.02737	0.601404	0.68837	0.321772	-0.0705246	0.872941	0.807473	0.157883	1.94693	-0.48164	0.550068	0.115436	-0.128467	-0.436503	0.00955157	1.07283	0.223804	-0.212899	-0.151195	-0.322329	0.164177	-0.222761	0.443564	-0.441413	0.0186653	1.45411	-0.620048	-0.141968	-0.300668	0.169945	-0.337218	-0.00176221	-0.390299	-0.160493	0.988084	1.46964	0.201348	-0.885553	1.89747	0.685522	0.00478516	0.74605	0.539356
TCGA-G3-AAV2	-0.229552	-0.381941	-0.0919105	-0.317959	-0.0345462	-0.632631	-0.580606	-0.824765	-0.588522	-0.649023	-0.388016	-0.694749	-0.377203	-0.802995	-0.742072	-0.877445	-0.563999	-0.653903	-0.326713	-0.653462	-1.08257	0.109253	0.706928	-0.0258423	-0.622611	-0.372791	0.229587	-0.335391	2.27727	-0.713798	-0.245538	-0.496577	0.27646	0.448257	-0.628883	-0.211228	0.207414	0.188069	-1.07169	-0.393113	0.386508	-0.207039	0.362769	-0.258193	-0.434823	-1.00793	-0.148164	-0.57802	-0.695924
TCGA-DD-AADJ	-1.39051	-0.388906	-0.230083	-0.670147	-0.954468	-0.367781	-0.916819	-0.492769	-0.579305	-1.04628	-0.866635	-1.12198	-0.818481	-0.924727	-0.678695	-1.00139	-0.79414	-0.889913	0.967521	-1.12039	-0.723425	-0.522358	-0.395049	-0.823486	-0.553025	1.04857	-0.676167	-0.200061	-0.784633	-0.596057	-0.812208	-0.96841	0.0464008	-0.519908	-0.549114	-0.258975	-1.08247	0.107994	-0.656283	-0.582676	-1.34626	-0.809689	0.0538746	0.246359	-0.45672	-0.599989	-0.142739	-0.764153	-1.27816
TCGA-DD-A11A	0.681902	-0.198765	-0.1905	0.0799676	0.0990424	-0.383645	-0.0940088	-0.404563	0.0571514	0.105761	-0.0640055	0.739808	2.11817	2.86401	-0.383657	-0.35528	0.333467	-0.236294	-0.386497	0.428632	2.24748	-0.384087	-0.395284	1.22457	-0.638037	-0.23424	-0.364315	-0.822548	0.424566	0.21835	1.50675	-0.159927	-0.430421	-0.621948	-0.0732892	-0.326443	1.30227	-0.477481	-0.559461	-0.139001	-0.258603	-0.364455	-0.3837	-1.10912	-0.236043	1.35508	-0.161521	-0.670874	1.29325
TCGA-DD-AAVZ	1.36878	0.293936	-0.175656	-0.0963127	-0.650115	-0.0426756	-0.195824	1.30101	-0.537938	0.486409	0.357768	0.455016	0.379204	1.09024	0.910985	-0.79083	0.377577	0.0830999	0.912089	-0.294908	-0.110998	0.164862	0.0162043	-0.683609	0.264618	-0.116867	0.0111405	-0.0347417	0.930047	-0.221243	-0.466062	0.655091	-0.19031	-0.386978	-0.486973	0.500473	-0.058115	0.372648	-0.23687	0.609477	-0.650823	0.594724	-0.244088	-0.113114	-0.322644	0.0478849	-0.107892	-0.0605421	-0.638322
TCGA-DD-AADO	-1.58262	-0.36503	-0.141242	-1.26243	-1.26278	0.464149	-0.928305	-0.561766	-0.720296	-1.02296	-0.846501	-1.23376	-0.661264	-1.4894	-0.943464	-0.926438	-0.928235	-1.09725	0.0163517	-0.96246	1.63443	-0.877168	-0.287585	-0.26024	-0.897973	-0.414812	-1.07159	0.106026	-1.19596	-0.606293	-1.54719	-1.44939	0.647984	-0.614922	-0.533226	-0.906287	-1.52344	0.359291	-1.02116	-1.0617	-1.41725	-1.22828	-0.954769	2.01659	-0.515869	-0.884089	0.152083	-1.05137	-1.33531
TCGA-DD-A4NL	-0.948004	-0.355621	-0.230083	-0.458131	-0.491143	-1.27745	-0.0157486	-0.685098	-0.282157	-0.520355	-0.686649	-0.768528	-0.419541	-0.745976	0.654942	-0.820299	-0.46737	-0.308445	-0.358533	-0.737564	-0.207138	0.125551	-0.587646	-1.33264	-1.03609	-0.280076	-0.907031	-0.932765	-0.352237	-0.708989	-0.649664	-0.234148	-0.860671	-0.362761	-0.640523	-1.40848	-0.883733	-0.856041	-1.13974	-0.837761	-1.03674	-0.154235	-0.861578	-1.04378	-0.275946	-0.314403	-0.120199	-0.502878	-0.861122
TCGA-DD-AAEE	-0.737499	-0.316863	-0.1918	-0.920839	-0.0913135	-0.0591615	-0.707175	-0.152194	-0.43402	-0.902304	-0.677961	-0.287789	-0.304648	-0.358975	0.283011	-0.24444	-0.364435	0.482314	-0.243549	-0.490396	-0.780955	-0.4392	0.0116492	0.440929	0.418966	-0.414812	0.127464	-0.152446	-0.0304049	-0.157945	0.125092	0.472663	-0.368832	-0.0633214	-0.279685	-0.518213	-0.126827	-0.48158	-0.287236	-0.762146	0.112271	-0.678433	-0.804878	0.458216	-0.421575	0.238093	-0.14095	-0.325137	-0.632263
TCGA-DD-AADR	-0.50654	0.311763	0.378815	-0.804082	-0.562464	0.706908	-0.722726	-0.792737	-0.591278	-0.603359	-0.728702	-0.506855	-0.748889	0.869649	-0.387709	-0.494721	-0.89123	-0.56753	-0.596583	-0.92053	-1.39296	-0.397775	-0.665374	1.26207	-0.316062	-0.414812	-1.00874	-0.951135	-0.392001	-0.241224	-0.668711	-0.873542	-0.610667	-0.614382	-0.333359	-1.22713	-1.08153	-0.807093	-1.02029	-1.00055	-1.32987	-1.05862	-0.835239	-0.808907	-0.444981	-0.906198	-0.122463	-0.83284	-0.975518
TCGA-DD-A11C	0.489344	-0.134152	-0.020468	0.978589	0.714394	1.6301	-0.0663719	0.00203647	-0.186098	0.847737	-0.208683	0.351576	-0.000671961	0.0858328	1.06488	-0.4315	0.572176	-0.0368398	-0.318916	0.516028	0.631795	0.853165	-0.0243608	-0.823409	-0.470322	-0.000446748	0.103	-0.693692	0.487163	0.573009	-1.2414	-0.0482869	-0.530905	-0.570933	0.13715	0.162521	0.218	-0.464756	0.42631	-0.580808	0.300587	0.124985	0.174956	-0.495694	-0.107277	-0.0357571	-0.0911522	-0.503478	0.624745
TCGA-DD-AAD8	-1.29827	-0.187215	-0.170527	-0.794486	0.352312	0.0148436	0.266434	-0.729087	-0.568749	0.852561	-0.810856	0.14496	-0.604093	0.58461	-0.405353	-0.06126	0.0783065	-0.492135	-0.418939	0.861772	1.05028	-0.989045	0.00290789	0.0651779	-0.833443	-0.0344546	-0.932459	-0.397427	-0.271733	-0.187041	-0.870823	-0.30849	-0.309834	-0.628567	-0.131878	-0.531644	-0.803107	-0.487191	0.339644	0.0920622	-0.182159	-0.820322	-0.795229	-1.2075	-0.452151	-0.386592	-0.158815	-0.304231	0.741175
TCGA-DD-AAVW	1.9128	0.174124	-0.12037	0.409298	-0.194351	-1.07385	0.970867	1.635	0.132702	0.387747	0.651127	0.923421	2.23465	0.819053	1.62201	-0.787514	0.220604	-0.0819825	0.924108	-0.225282	-0.83375	2.05888	-0.405371	-0.0759483	-0.264124	-0.364763	0.0545281	-0.850467	-0.402873	-0.359174	0.644441	0.112588	-0.8494	-0.213472	-0.343142	-0.62459	0.090588	-0.760448	-0.383705	0.197375	-0.363929	0.10196	-0.348829	-0.489789	0.818709	-0.138733	-0.0999942	-0.394301	0.54167
TCGA-DD-A4NO	0.176459	-0.278305	-0.185281	-0.318168	0.91452	-0.85664	-0.15541	0.012535	1.23649	-0.337706	0.0558542	-0.336847	0.0338415	1.83272	0.265516	-0.72695	0.56373	-0.0584678	-0.577944	-0.48309	1.74418	-0.0628535	-0.375302	-0.0951593	-0.0434497	-0.21043	-0.0807583	-0.559456	1.58626	-0.596643	-0.568602	-0.179145	-0.517978	0.0823661	-0.613168	0.928324	0.0479146	0.157236	-0.441649	-0.377781	-0.414947	0.65804	-0.522473	0.0637966	-0.185042	0.249976	-0.148674	0.524684	0.051329
TCGA-RC-A7SK	-1.37394	-0.222183	-0.230083	-0.502152	-1.09285	-0.545326	-0.502557	-0.527779	1.58648	0.307097	-0.750663	-0.38548	0.157736	1.27426	0.217494	-0.685028	0.0085669	-0.281725	-0.400695	-0.117562	-1.17989	-0.630244	-0.452187	-0.808915	-0.238423	-0.414812	0.750423	-0.870904	0.533372	-0.567433	0.998566	-0.861348	-0.198919	0.290305	-0.490694	-0.381527	-0.155036	-0.416316	-0.35161	-0.994638	0.296245	-0.388201	0.339687	-0.0603777	-0.469586	-0.241494	-0.142889	0.35644	0.326692
TCGA-DD-AAE2	1.22139	-0.35118	-0.230083	0.895024	-0.127004	0.649671	0.207125	-0.444909	-0.607328	-0.616399	-0.500337	0.688189	-0.233938	0.586125	0.752506	0.150391	-0.175789	2.21703	-0.567311	-0.194991	-0.0488708	1.61412	0.177726	-0.118929	-0.454136	-0.37962	-0.498245	-0.120355	0.0356206	-0.23972	-0.232966	0.466547	-0.366398	-0.592268	0.0634183	-1.00268	0.57465	-0.878786	-0.283142	0.575834	-0.479988	0.0558283	-0.496554	-0.653058	0.043913	0.00204631	-0.0205577	0.201791	0.531322
TCGA-DD-AACU	-0.0655006	0.239527	-0.230083	0.104814	-0.128191	0.710517	0.36112	0.00412662	0.191665	1.04157	0.0338243	0.417774	1.53549	0.734486	0.31222	0.268501	0.347729	0.143448	0.00630028	0.613629	-0.442397	-0.336971	-0.577728	0.155513	0.317504	-0.414812	0.428023	-0.450203	0.768859	-0.439112	0.275455	-0.116373	-0.314918	-0.482101	-0.608593	0.578481	1.31663	0.260716	-0.634666	-0.195795	0.382377	0.938211	0.183363	0.039175	-0.155997	0.318516	-0.0990103	0.451483	0.849639
TCGA-O8-A75V	0.0950754	-0.352016	-0.230083	-0.603029	-1.017	-0.556044	-0.835121	-0.87427	-0.258025	-0.955423	0.129663	-1.18604	-0.656594	-0.816545	-0.578684	-0.431802	-0.970801	-0.709264	-0.554046	-0.726056	-0.914675	0.393921	-0.777295	-0.748813	-0.635954	1.11138	-0.301214	-0.473061	-0.168859	-0.533401	-0.501815	-0.767344	-0.186601	-0.12881	-0.525484	-0.665529	-0.0370931	-1.18682	-0.529004	-0.83426	-1.15092	-0.658724	-0.341439	-0.708246	-0.321288	-0.401094	-0.0897315	-0.864551	-0.0411022
TCGA-G3-A7M5	-1.2269	-0.287379	-0.230083	-0.804261	-0.852952	-0.133148	-0.823706	-0.817208	-0.477798	-0.928468	-0.840605	-1.11099	-1.08279	-0.167499	-0.529996	-0.772683	-0.989604	-1.05947	-0.551436	-0.999419	-0.458273	-0.897656	0.0638106	-0.00163312	-1.00995	-0.377028	-0.612629	-0.852869	-0.722929	-0.716097	-0.94487	-1.09584	-0.124593	-0.628914	-0.670097	-0.4385	-1.01069	-1.04459	-0.872242	-0.47131	-1.07347	-0.825516	-0.778261	0.95311	-0.52666	-0.888083	-0.150051	-0.60543	-0.9661
TCGA-FV-A2QR	0.0204098	-0.255896	-0.230083	0.531006	-0.213043	1.00837	-0.362604	-0.484086	0.186633	0.597067	-0.228117	-0.0571498	-0.267227	0.878415	0.185594	-0.568326	-0.551941	-0.546793	-0.572792	0.382585	0.206811	-0.0362253	-0.616787	0.343864	-0.89854	-0.323178	0.659287	-0.255776	2.80816	-0.414661	-0.261765	0.425311	-0.273431	-0.426877	-0.356331	0.600975	0.720816	-0.855125	-0.572889	0.830276	0.720901	-0.40855	1.54835	-0.552292	-0.0754391	0.628404	-0.126061	0.400198	0.862348
TCGA-DD-AAVQ	-0.513596	-0.222273	-0.18945	-0.534172	-0.298979	-0.683223	-0.113758	0.247711	-0.238884	-0.159527	-0.518045	-0.887305	-0.333699	-0.797618	-0.616767	-0.557473	-0.454671	-0.543365	0.193728	-0.4314	1.52633	0.168609	-0.0282609	-0.181385	-0.126376	1.32759	0.276197	-0.0477642	-0.144675	-0.0199177	0.11782	-0.60558	0.200248	-0.287977	-0.00948905	0.400246	-0.0307885	-0.670008	0.73303	-0.0271023	0.0516048	-0.645197	0.0518861	0.321091	-0.136312	-0.652762	0.0202903	-0.246228	0.085167
TCGA-BC-A10Z	0.14831	-0.388914	-0.196166	0.439131	-0.164029	0.357364	-0.234091	-0.396471	2.18636	1.01062	0.35913	0.336531	0.602371	3.66999	1.2109	-0.145865	0.753988	0.355949	0.400367	0.717836	-0.286631	-0.936914	-0.259086	-1.10384	-0.119211	-0.352923	0.693128	0.340462	-1.04958	0.27011	0.199362	0.169364	0.109561	-0.619198	0.0316454	-0.457788	0.647581	-0.0703325	-0.118788	-0.768939	1.17326	-0.0839545	-0.598524	-0.588763	-0.452688	3.98907	-0.166884	-0.228816	0.60517
TCGA-DD-A4NR	-0.833966	0.857162	0.137461	0.164796	-0.303092	0.679308	0.969913	-0.0925186	0.441465	-0.243473	-0.153764	0.0786855	-0.457199	-0.415247	-0.216736	0.83187	0.195548	0.16627	-0.0720815	0.0044675	-0.182543	0.922812	2.12791	-0.267356	1.51401	0.21394	0.727502	0.269378	-0.80294	0.0863974	1.01138	0.516246	0.0474956	-0.377186	0.490559	0.834252	0.0344131	-0.0676907	0.373245	0.328191	1.38026	0.414363	0.0981325	0.111996	0.771724	-0.326518	0.287506	-0.722458	0.29423
TCGA-DD-A1EC	1.29794	0.61983	-0.230083	0.477243	0.510187	0.12681	0.58682	0.243134	0.989611	0.349778	0.111965	0.556665	-0.414002	-0.538609	-0.0535415	1.50489	-0.150979	0.0576094	1.33562	0.25002	-0.035916	2.3211	2.76219	0.837215	-0.0163006	-0.348077	0.680199	0.725111	0.871156	-0.255404	0.344846	2.5184	-0.0644647	-0.492888	0.190197	-0.518371	-0.187628	0.635115	0.191239	1.52215	1.30605	1.51461	0.905853	-0.555933	0.548735	0.187875	0.31375	0.0890245	1.62294
TCGA-DD-A39Y	0.525408	0.657389	-0.124668	-1.188	-0.778552	2.8118	-0.815793	-0.884882	-0.492279	-0.735439	0.749745	-0.242595	-0.925395	-1.16093	-0.91242	4.29468	-1.17883	-0.483614	-0.466818	-0.109019	-0.658262	-0.963657	-0.7299	-0.752894	1.50345	-0.190398	0.616102	0.0483694	-0.852292	-0.11719	-0.0216762	-0.830647	0.0673666	-0.628167	-0.409172	-0.195533	-0.282573	-0.202942	0.579826	-0.537441	-0.749793	-1.04139	-0.127865	2.50288	-0.513543	-0.203479	-0.0954735	-0.720478	-0.632031
TCGA-DD-AADD	1.39896	-0.381766	-0.230083	1.19232	-0.0509359	-0.32578	-0.271332	5.53505	-0.822144	0.612916	2.74202	0.507919	0.872533	0.98741	0.0166197	1.71561	1.34528	1.99223	3.09254	2.0349	-1.26772	-0.452455	0.0758979	-0.655712	1.00616	-0.360208	-0.741636	0.935686	2.15641	1.37642	1.74883	0.933372	0.48715	-0.618302	0.580723	2.63883	0.792598	0.207028	1.14967	-0.296294	1.54029	1.82054	-0.627616	-0.874106	-0.161676	0.284688	-0.102015	0.124739	0.0334728
TCGA-2Y-A9H5	0.615403	-0.214387	0.023718	0.271885	-0.133484	-0.649885	1.28745	0.592262	0.109385	0.422286	-0.263931	0.111941	1.32503	0.570891	0.609781	-0.59961	0.607038	0.32742	0.206062	-0.255401	1.72226	-0.154457	-0.42759	0.936874	-0.00603901	-0.414812	-0.0211861	-0.220423	-0.108341	-0.375951	1.74654	0.130443	0.0769266	-0.0515712	-0.267176	0.82116	-0.614625	0.071634	0.694957	1.00432	1.27445	0.865398	-0.370753	-0.736147	0.110163	-0.296511	-0.125621	0.640262	1.03473
TCGA-G3-A3CI	-1.1021	-0.267022	-0.187351	-0.207224	-0.794292	-1.29772	-0.432366	-0.863552	-0.685492	-0.702194	-0.819791	-1.09896	0.124558	-1.06094	-0.116558	-0.92507	-0.764924	-0.671932	-0.443133	-0.896398	-0.972746	-0.262576	-0.535095	-1.13512	-1.16183	-0.180886	-0.882878	-0.926155	-0.828326	-0.709217	-0.311129	-0.803479	-0.79569	-0.413376	-0.575247	-1.02972	-0.990334	-0.450404	-1.11872	-0.848297	-0.965091	-0.283686	-0.797513	-0.359571	-0.29765	-0.52108	-0.143726	-0.0104368	-0.71869
TCGA-DD-A73G	-1.6271	-0.377635	-0.028594	-0.874994	-1.15511	2.2487	-1.14462	-0.738173	-0.275981	-1.40343	-0.944114	-1.64317	-1.27792	-1.6308	-0.904615	-0.378791	-1.09942	-1.36353	-0.571317	-1.24209	1.16769	-0.783267	-0.831287	-1.52433	-1.01788	-0.0103824	-0.609796	0.250266	-1.15913	-0.693659	-1.03654	-1.48188	-0.636303	-0.309468	-0.482627	-0.598361	-1.44259	0.235211	-0.522983	-1.30837	-0.894801	-1.23032	-0.456113	0.594771	-0.517622	-1.1114	0.215294	-1.01637	-1.25834
TCGA-DD-AACY	-0.981571	-0.143197	-0.186313	-0.93182	-0.639193	0.299438	0.134283	-0.812419	-0.525249	-0.41728	-0.903226	-0.402217	-0.536435	0.0639331	-0.333231	-0.0033044	-0.648511	-0.688137	-0.530899	-0.61896	0.643374	-0.571248	-0.768561	-0.98917	-0.546323	-0.215141	-0.602759	-0.0755081	0.150969	-0.688472	0.682134	-0.673872	-0.775396	-0.405761	-0.651854	-0.884423	-0.715333	-0.401608	-0.731966	-0.739279	-0.964385	-0.506573	0.35393	-1.04234	-0.428216	-0.892065	-0.143163	-1.06022	-0.244189
TCGA-DD-AACC	-0.996793	-0.317896	-0.230083	-0.726168	-0.560633	-0.515557	-0.41378	-0.118561	-0.399921	-0.77798	-0.737926	-0.590904	-0.990133	-1.04221	-0.759042	-0.83324	-0.609917	-1.08128	-0.228665	-0.955167	1.67277	1.15297	3.19634	-0.751309	-0.0437281	-0.263823	-0.564608	-0.197804	-0.711809	-0.38437	-1.29846	-0.960396	-0.286825	-0.477194	-0.183877	-0.410825	-1.02963	-0.762432	-0.255691	-0.540696	-0.119567	-0.797517	-1.04586	0.459811	0.0314766	-0.759723	0.281547	-0.802196	-0.792129
TCGA-KR-A7K0	-0.557306	-0.363087	-0.0960829	-0.573802	-0.20381	-0.944922	-0.0542079	-0.580204	-0.411047	-0.581398	-0.145229	-0.48999	-0.328058	-0.0581386	0.0263567	-0.155189	-0.285136	-0.376698	-0.24431	-0.115429	-0.497028	-0.410615	-0.304941	-0.31011	-0.255749	-0.251803	-0.404091	-0.44567	0.827022	-0.513576	-0.730238	-0.0594217	-0.384842	0.0646345	-0.535243	-0.661314	-0.221	-1.04242	-0.246153	-0.331465	-0.406595	-0.734062	-0.45642	-0.875373	-0.209836	-0.671157	-0.124523	-0.0573184	-0.565169
TCGA-UB-AA0V	-0.230753	-0.0213002	-0.167509	0.335312	-0.108643	-0.933691	0.905008	-0.360782	-0.364612	0.0142114	-0.270631	-0.210513	0.313574	-0.359641	2.47818	-0.670401	-0.0130226	-0.574989	-0.269517	-0.0621743	-0.0362242	0.767124	-0.442174	-0.371934	-0.786544	-0.414812	-0.624854	-0.651319	-0.522916	-0.708799	-0.30258	0.35977	-0.727892	-0.0784139	-0.610459	-0.879555	-1.05882	-0.0913288	-0.513512	0.0764172	0.0644379	0.421176	-0.581745	-0.754423	0.580866	-0.546317	-0.0905842	0.105791	0.501794
TCGA-DD-A4NS	1.1587	0.217258	0.0119069	0.671379	0.494291	-1.18618	1.77821	0.237008	0.0890186	0.556408	0.378686	0.926764	0.955958	0.186988	4.36796	-0.418214	0.893215	0.133275	0.0338739	0.705183	1.38184	1.76628	0.73091	0.224869	-0.317024	-0.326499	0.718468	0.525789	0.394157	-0.560012	0.226288	1.78547	-0.0537126	0.500889	-0.49709	0.0930476	0.563013	0.282548	0.400575	1.06002	0.664375	1.85363	0.771765	0.370612	2.14595	0.286979	-0.0357413	1.65503	1.58546
TCGA-HP-A5MZ	0.755575	-0.300325	-0.15471	-0.633093	-0.237703	-0.839733	-0.186502	-0.517962	-0.21718	-0.371966	-0.405062	-0.392981	-0.982617	-0.592909	0.363186	-0.769843	-0.674019	-0.615677	-0.319084	-0.649162	-0.0726468	0.95346	-0.339583	-0.469813	-0.242087	0.547945	-0.679091	-0.543873	-0.654747	-0.603613	0.00784737	-0.301837	-0.825379	-0.263333	-0.457084	-0.871718	-0.764969	-0.85404	-0.723946	-0.608764	-0.589366	-0.351947	-0.191563	-1.02778	0.379174	-0.704662	-0.0443413	-0.400776	-0.720651
TCGA-WX-AA44	2.3829	-0.314432	-0.230083	0.157562	0.422321	-0.209882	0.303794	-0.422507	0.40624	0.577794	-0.30203	0.233845	-0.472578	0.386011	0.00850028	0.470315	-0.140098	1.86883	-0.179383	0.703765	0.57311	-0.591862	-0.304726	1.29409	1.43072	0.0384342	0.526863	1.1142	-0.297965	0.293102	-0.973982	0.648413	-0.207501	0.993673	0.265153	1.54095	-0.625115	1.05574	0.3844	0.493831	0.599975	-0.334573	0.210039	0.131029	-0.217609	-0.304776	-0.147654	-0.111138	0.312233
TCGA-G3-A7M7	0.376564	-0.354331	-0.230083	-0.419857	-0.827578	0.192734	-0.852748	-0.821616	-0.208159	-1.05154	-0.380596	-1.08963	-0.495333	-0.599392	-0.441929	-0.0375132	-0.981232	-0.756774	-0.590116	-0.861185	-0.860377	-0.606104	-0.643751	-0.0844102	-0.636727	-0.414812	-0.485854	-0.457258	-0.945189	-0.710146	0.864808	-0.899318	-0.393226	-0.132299	-0.587439	-0.896896	-0.733004	-0.170347	-0.805219	-0.945521	-1.05689	-0.698881	-0.533831	-0.782171	-0.476288	-0.675513	-0.148744	-0.786744	-0.805449
TCGA-DD-AADP	0.636887	-0.132586	-0.230083	0.194529	-0.0400899	-0.147549	-0.396698	-0.116652	-0.375865	0.140742	0.514474	0.733167	0.319495	2.48114	-0.134765	-0.642286	0.749469	-0.319108	2.47067	-0.542438	-0.646736	-0.0272276	0.824276	-0.557813	0.292822	-0.318623	-0.737037	0.0717022	3.35477	-0.14965	-0.569352	-0.15026	-0.11685	0.248884	-0.394331	0.255679	-0.0210742	0.77435	-0.170037	0.883453	-0.648104	0.62963	-0.163861	-0.0160423	-0.28549	0.419962	-0.102606	-0.248318	-0.473322
TCGA-RC-A7SF	0.370301	-0.240748	-0.141185	-0.809651	-0.995163	-0.965968	-0.659383	-0.941759	-0.429439	-0.833863	0.153953	-0.942477	-0.81234	-1.04336	-0.665963	-0.5523	-0.6578	-0.399402	-0.580382	-0.548642	-0.862038	-0.967942	-0.634408	-0.45003	-0.28988	-0.414812	1.01362	-0.627407	-0.833695	-0.511723	-1.0544	-0.56362	-0.879801	-0.138268	-0.59074	-0.751953	-0.739103	-0.712604	0.43556	-0.66606	-1.44228	-0.83454	-0.685041	-0.237212	-0.497098	-0.933372	-0.112685	-0.7556	-0.479414
TCGA-DD-AACE	-0.72713	-0.238952	-0.230083	-0.501191	-0.945304	-0.54125	-0.323873	-0.332837	-0.66736	-0.718661	-0.347695	-0.541134	-0.525235	-0.238915	-0.14465	-0.821852	-0.552075	-0.361415	-0.4325	-0.196186	-0.760279	-0.262113	-0.693076	-1.29959	-0.840911	-0.414812	-0.243152	-0.756165	0.921628	-0.50288	-0.203704	-0.376149	-0.817579	-0.621704	-0.488652	-0.789314	0.443165	-1.33056	-1.01065	-0.653607	-0.279716	-0.615297	-0.640748	-0.827406	-0.327078	0.0709173	-0.166884	0.728498	0.107403
TCGA-G3-A7M8	-0.906267	0.344924	-0.230083	-0.500779	-0.6809	-0.633168	-0.241417	-0.903088	-0.535175	-0.870363	-0.694582	-0.844494	-0.966539	-0.956168	-0.271393	-0.657101	-0.856197	-0.383393	-0.411679	-0.715253	0.367217	0.25325	-0.605587	-0.965566	-1.10513	-0.199102	-0.656246	-0.989615	-0.489143	-0.704124	-0.199297	-0.745655	-0.59875	-0.597316	-0.640491	-0.967802	-1.02803	-0.345871	-1.03949	-0.833898	-0.582283	-0.169278	-0.592532	-0.801222	-0.185212	-0.901071	-0.166884	-0.645958	-0.900877
TCGA-DD-AACD	-0.0283357	-0.350986	-0.230083	-1.13116	0.0253341	0.709653	-1.12774	-0.915524	-0.683813	-1.29999	-0.720876	-1.26391	-1.18592	-1.2287	-0.898494	-0.730517	-1.17416	-1.24228	-0.0698671	-1.18391	-1.17199	-0.340014	-0.646877	-0.780839	-1.14271	-0.414812	-1.07957	-0.624307	-1.2245	-0.668625	-1.38137	-1.18612	-0.690202	-0.360649	-0.482057	-1.398	-1.55302	0.0288646	-1.13393	-0.575574	-1.17379	-1.24972	-0.894435	0.039872	-0.492666	-1.07207	-0.110574	-1.11775	-0.946499
TCGA-ES-A2HT	-1.03686	-0.381642	-0.230083	-1.06969	-0.929912	0.482513	-1.1857	-1.12974	-0.485704	-1.33421	-1.04024	-1.46011	-1.22188	-1.38306	-0.849693	-0.741607	-1.32338	-1.37882	-0.522336	-1.21397	-0.31448	-0.566928	-0.791925	-1.50909	-1.29459	-0.385188	-1.12179	-1.00865	-0.491376	-0.736033	0.267172	-1.32304	-0.698148	-0.425051	-0.615809	-1.37467	-1.16153	-0.940538	-1.12788	-1.14943	-1.0164	-1.17625	0.053653	-0.386847	-0.468548	-0.932141	-0.127291	-0.987602	-1.06554
TCGA-DD-AADA	-0.494971	-0.393433	-0.230083	-0.949419	-0.897327	-1.28702	-0.0835456	-0.51321	-0.625862	-0.311229	-0.572377	-0.346511	-0.192672	-0.0132341	-0.572254	-1.04651	-0.492899	-0.93656	-0.272359	-0.603431	-0.586661	0.260799	-0.445862	-0.918636	-0.421429	-0.191043	-0.573943	-0.386773	0.374923	-0.655405	-0.677453	-0.252705	-1.05114	-0.579579	-0.635934	-0.187892	-0.84868	-0.448089	-0.217734	-0.329575	-0.752973	-0.769159	-0.980144	-1.02693	-0.332758	-0.991989	-0.0671968	-0.628262	-0.382313
TCGA-DD-A73F	-0.896441	-0.266946	-0.0633297	-0.534769	-0.756867	0.434332	-0.488552	-0.507847	-0.409747	-0.0456468	-0.583965	-0.623066	-0.476864	-0.0513534	0.0395622	-0.464595	0.147486	0.145144	-0.0262878	-0.288599	-0.829872	0.281714	0.0412005	-0.711068	-0.212182	-0.262672	0.174488	-0.73329	-0.10526	0.0642523	-0.456579	-0.360108	-0.0335999	-0.611188	0.278415	-0.422181	-0.058107	-0.0261523	-0.502584	0.00885492	0.128351	0.582438	-0.418468	-0.00818171	-0.131299	-0.00877544	-0.0369779	-0.332915	-0.434385
TCGA-G3-A3CK	-0.0097518	-0.38602	-0.230083	-0.130016	0.504882	-0.742195	-0.581302	0.0884664	-0.338181	-0.224784	-0.00315798	-0.11771	0.396751	0.145978	0.148599	0.138633	0.0780035	0.612473	-0.540866	-0.273761	-1.28349	0.0237443	1.04569	0.537443	0.285009	-0.2257	-0.601658	-0.742946	1.15381	-0.433266	-0.168653	0.593652	-0.228549	0.105604	-0.476625	-0.692857	0.0256416	0.680304	-0.771924	0.181285	-0.111531	0.405774	-0.738248	-0.77311	-0.129859	0.59204	-0.0873164	0.0911935	-0.835171
TCGA-DD-AAE4	-1.40662	-0.343488	-0.230083	-0.948803	-0.909705	-0.32355	-1.07486	-0.90405	-0.666091	-1.31182	-1.04847	-1.03664	-0.948837	-1.28992	-0.263346	-0.555696	-1.02742	-1.03508	-0.553712	-0.788241	1.71239	0.23538	-0.565043	-0.324877	-0.795569	-0.414812	-1.26402	-0.740674	-1.37835	-0.548152	-1.25206	-1.23892	-0.669202	-0.453272	-0.0532356	-1.52488	-1.59108	-0.0121295	-0.893479	-0.788068	-1.35988	-1.13028	-1.0246	-0.278399	-0.230322	-1.00048	-0.114112	-0.915057	-0.416837
TCGA-DD-AACL	-1.06203	-0.309028	0.021728	-0.550625	-0.118503	2.16435	-0.0781769	0.278489	-0.225361	-0.72072	1.0535	-0.511272	-0.501749	-0.816485	-0.731113	0.980189	-0.53855	-0.37726	-0.308645	0.304466	-1.14856	0.522641	0.240082	-0.422316	0.619536	0.197838	-0.0349285	1.37624	-0.626342	0.404139	-0.654964	-0.983532	0.691158	-0.622446	0.119009	-0.0768266	0.488275	0.358385	0.236625	-0.107189	-0.866154	-0.933638	0.530488	1.82986	-0.186958	-0.109677	0.140162	-0.807805	-0.834827
TCGA-DD-AADW	1.00156	-0.106202	0.0666188	0.809815	1.10966	-0.741726	1.54418	2.36663	0.293951	2.65	1.69954	2.63058	2.25532	1.27057	0.767592	0.24146	2.50063	2.74724	1.33865	0.959943	0.541733	1.05411	0.338653	0.632808	1.97181	-0.221455	-0.00543421	1.33982	-0.0247201	2.12628	-0.126758	2.08063	0.416122	1.62853	-0.00204279	2.46789	1.94695	0.635229	1.25292	2.09646	0.202431	2.15524	1.33809	0.609329	0.0447241	2.10224	-0.132428	3.41799	-0.0765953
TCGA-DD-A1EI	0.771468	0.727477	0.238028	1.58847	1.13479	0.461116	0.5645	0.301142	0.177427	0.614151	0.107692	0.761013	1.50649	0.0254045	1.27651	0.644242	0.752172	0.746694	-0.453986	0.210241	-0.0412518	0.869103	-0.263449	0.309585	1.46295	-0.38196	0.961319	-0.16373	-0.460421	0.0467919	-0.199201	0.572168	0.438809	0.0471754	-0.147798	0.0921257	0.208276	0.0890487	-0.663355	-0.0586078	-0.10995	0.495108	0.724969	-0.457831	0.259302	0.915662	-0.122977	-0.500633	-0.342087
TCGA-FV-A4ZQ	3.18886	-0.342509	-0.179513	0.409617	0.0549103	-0.487103	0.0149322	1.88535	-0.45397	0.478954	2.80388	1.66439	-0.359421	-0.18231	0.0602272	0.97697	1.37068	1.24106	3.41744	0.72227	-0.676778	0.32376	4.77552	0.971166	3.13904	-0.414812	0.809521	0.227315	-0.265647	1.3109	0.29098	0.923046	0.612575	0.730207	0.845603	1.68196	0.118985	1.60457	0.739134	0.589638	1.56531	0.877467	-0.921371	2.99203	0.00635899	-0.283131	0.33327	0.874331	-0.0644941
TCGA-DD-AACP	-1.23506	-0.373487	0.456329	-0.0665298	0.454715	1.27454	0.316942	2.85075	0.736114	0.411136	0.896114	-0.351165	-0.674486	0.00408053	-0.641019	1.52082	0.696055	0.580679	0.918799	-0.297215	-0.435341	-0.811184	-0.0968818	0.274532	0.395269	-0.258248	0.0779421	0.160861	-0.662998	0.850108	0.700296	-0.420075	2.40561	0.300997	0.765402	1.11176	0.0687238	2.14797	1.50167	0.640551	-0.0986944	1.09548	-0.0225865	0.372092	-0.518619	-0.658716	-0.143635	-0.224514	-0.215051
TCGA-UB-A7MD	0.546975	-0.2724	-0.181651	0.35363	0.00195854	1.01147	0.291113	-0.427047	0.209517	-0.258487	-0.0529458	0.318213	0.628359	-0.0140568	-0.590424	0.530976	-0.68053	-0.559859	-0.0957966	-0.14066	-0.203652	0.361802	-0.36949	-0.136082	-0.772807	-0.105495	-0.081994	0.459201	-0.196635	-0.366336	-0.193768	0.383038	-0.276369	-0.593421	0.0460971	0.0320756	1.35141	-0.513546	0.0565751	0.209117	0.447752	-0.266372	2.09565	-0.274768	-0.0316252	0.109997	-0.101266	0.913249	-0.0849807
TCGA-XR-A8TC	0.607032	-0.193586	-0.144867	0.155166	-0.178036	-1.18083	0.778157	4.33293	-0.504543	0.355937	1.73226	0.622194	1.1569	1.52106	-0.35542	-0.348345	0.403026	0.130107	2.0849	-0.311808	-0.561328	-0.49502	-0.741598	-0.694841	0.510765	-0.375938	-0.176131	-0.456448	0.590632	-0.0852386	-0.485964	0.0380429	-0.304795	-0.500062	-0.387801	0.973862	0.320254	-0.707228	-0.115539	0.0153777	-0.461627	-0.065343	-0.505934	-0.819061	-0.297066	-0.254446	-0.166884	0.226431	-0.602118
TCGA-BC-A69I	-0.852738	-0.392808	-0.183911	-0.0928189	-0.704988	-0.238686	-0.401848	-0.906094	-0.692868	-0.957258	-0.730966	-1.02376	-0.191976	-0.367977	-0.418072	-0.657329	-0.849569	-1.14007	-0.496513	-0.959813	0.513707	0.0529249	-0.593875	-0.309781	-0.838104	-0.414812	-0.22523	-0.229929	0.432586	-0.711969	-0.15368	-0.622054	-0.202851	-0.0920912	-0.622741	-0.666235	-0.800682	-0.413462	-0.936025	-0.520869	-0.557467	-0.653213	-0.123668	0.314235	-0.361505	-0.649165	-0.12935	-0.0671745	-0.937574
TCGA-DD-AAW2	1.7051	-0.282391	-0.230083	-0.17186	0.56849	-0.736051	-0.348673	-0.524759	-0.52719	-0.402979	0.0996618	-0.202296	-0.318791	-0.296383	-0.144587	-0.745977	-0.4752	-0.185345	-0.0954592	-0.0738639	-0.970893	0.23042	-0.537125	-0.552332	-0.617942	-0.350886	-0.420663	-0.682475	0.461197	-0.543219	1.42631	0.136104	-0.315847	0.660274	-0.53717	-0.273662	-0.408178	0.103969	-0.347901	-0.0638483	0.157366	0.329627	-0.588603	-0.726208	-0.345488	-0.853074	-0.147898	0.65603	-0.163991
TCGA-G3-A5SI	-0.118235	-0.323198	-0.230083	0.0218348	-0.215614	-0.257698	-0.497202	-0.663665	-0.575751	0.19461	-0.664606	-0.0194696	-0.944806	0.771503	-0.512033	0.618825	-0.433184	0.325775	-0.394527	0.366929	-0.155595	-0.696932	0.229604	0.356399	0.640073	-0.365117	-0.503676	-0.693251	0.0369667	0.259504	-0.610382	-1.0354	-0.562057	-0.618835	0.03213	-0.702291	-0.184224	-0.605308	0.0130028	0.419197	-0.778857	-0.909144	-0.814616	-0.131741	-0.465711	-0.182586	-0.166884	-0.519615	0.121866
TCGA-DD-AAVX	-0.44941	-0.312081	-0.230083	-0.596813	-0.476486	-0.316208	-0.462685	-0.837293	-0.496712	-0.587636	-0.406123	-0.697914	-0.275205	-0.813085	0.141561	-0.364417	-0.692545	-0.617981	-0.591578	-0.550988	-1.01188	0.330661	0.0460408	0.135358	-0.471484	-0.348247	-0.605046	-0.12395	-0.100095	-0.689461	0.497468	0.304398	-0.612378	-0.391417	-0.620641	-1.40805	-0.808913	-0.302844	-0.340345	-0.491356	0.0718605	-0.122646	-0.787584	-0.529237	-0.239848	-1.0547	-0.147115	-0.685401	-0.929417
TCGA-2Y-A9HA	1.75512	-0.379308	-0.230083	0.0854674	0.0048077	-0.0674432	0.679154	1.03186	0.185052	0.102557	1.32004	0.169569	1.57564	0.629913	-0.779585	0.161189	0.346218	1.24354	0.183284	0.244217	-1.09547	-0.469618	-0.263579	-0.274758	0.572611	-0.0431864	0.183221	-0.406961	-0.725578	-0.252363	1.28091	0.240451	0.844994	0.077081	-0.0603865	0.372381	1.27211	-0.618367	0.238953	0.561912	2.52664	-0.00121077	-0.549582	-0.322056	-0.432974	0.141435	-0.15685	1.56417	-0.592749
TCGA-DD-AACQ	0.555519	-0.358019	-0.230083	0.488535	-0.191359	-0.67689	-0.476614	-0.790212	-0.343814	-0.21149	-0.668521	-0.166563	-1.00888	-0.201607	-0.812346	-0.0590344	-0.494471	-0.635293	-0.594253	0.460977	0.848157	-1.03138	-0.532014	0.303173	-1.15775	0.983931	-0.0322346	0.394679	-1.02847	-0.496599	-0.751755	0.474618	0.382624	0.292687	-0.559086	2.042	-0.463316	-1.17397	-0.563712	-0.0486988	-0.351269	-0.49139	-0.183995	0.359523	-0.536652	-0.305031	-0.166884	-0.233022	-0.405777
TCGA-MI-A75G	-0.477299	-0.195369	-0.190445	-0.877014	0.0662669	0.718465	-0.856896	-0.397664	-0.0562974	-0.492881	-0.603343	-0.0518422	-0.361238	0.17889	-0.146417	-0.118566	-0.411766	0.448644	-0.540347	-0.795472	0.628107	-0.619975	-0.667831	-0.268449	-0.21211	-0.342484	-0.886603	-0.493687	0.562779	-0.717359	-0.674442	-0.356847	-0.0854179	0.193039	-0.596516	0.216527	0.0627072	-0.46063	-0.336145	-0.224431	-0.169535	-0.479299	-0.0955005	0.385441	-0.494124	-0.377653	-0.140032	-0.64751	1.02696
TCGA-DD-A39V	-0.362328	-0.37975	-0.0733667	-0.95633	-0.371897	0.630261	-1.00205	-0.610167	-0.731807	-1.10289	-0.447685	-1.09754	-1.01311	-1.47915	-0.917556	-0.879168	-0.999145	-1.24422	-0.568075	-1.07304	-0.478707	-0.0100764	-0.102995	-0.395006	-0.761808	2.54017	-0.972776	-0.408451	-0.614578	-0.639823	-1.21251	-1.13103	0.849239	-0.506765	-0.430871	-0.564087	-1.4995	-0.0991282	-0.572892	-0.651746	-0.981572	-1.14812	-0.604325	1.95025	-0.365383	-0.996069	0.172836	-0.732927	-1.10507
TCGA-RC-A6M3	-0.297289	-0.0739661	-0.230083	-0.773029	-0.0983793	-0.295509	-0.0317745	-0.860657	-0.446022	-0.691182	-0.331726	1.69016	-0.928212	-0.713042	-0.89734	1.9865	-0.822689	-0.577295	-0.252599	0.324945	3.09541	-0.933627	-0.478821	-1.40234	1.29593	-0.414812	0.531928	1.17164	-0.44797	-0.0377366	0.222559	-0.246444	0.280578	-0.615773	0.65955	-1.03309	-0.431683	-0.355614	0.947275	0.548248	-0.912337	-0.762288	-0.769339	-0.780142	-0.268114	-0.849452	-0.0173886	-0.690745	0.755294
TCGA-UB-A7MA	-1.25323	1.49471	-0.230083	-0.158242	-0.0704411	-0.756101	1.62114	0.473551	0.0781253	0.936102	-0.636824	-0.00925643	2.69707	0.706739	-0.692616	0.645726	0.984365	0.741744	-0.517559	0.527941	0.920502	-0.64088	0.192157	2.77353	3.27392	-0.414812	1.27795	1.20295	-0.872614	2.09082	0.402157	0.607438	3.44945	1.87229	0.597506	1.85514	1.38824	3.4655	2.56596	-0.368786	1.06138	3.01075	1.18015	0.592482	1.04114	1.28929	-0.117288	-0.465012	0.414141
TCGA-UB-A7MB	0.058006	0.0489882	-0.178685	1.52576	1.50214	0.281673	0.591962	0.517014	0.169156	2.51922	0.412206	0.547377	2.02331	1.57105	-0.668448	1.10943	1.42303	0.232311	-0.524615	1.31292	0.556122	-0.295837	0.132801	0.570172	0.127557	-0.13345	1.97115	-0.196191	-1.02031	2.36177	0.878756	1.33621	-0.10896	-0.109303	0.457696	2.62611	-0.114512	-0.00513742	2.42042	0.0170208	0.362037	0.930358	-0.136437	-0.175639	-0.418011	2.03232	-0.166884	1.58628	0.640956
TCGA-G3-A5SL	3.17499	-0.380357	-0.19219	-0.473636	-0.595687	-0.591614	-0.503174	0.427739	-0.540086	-0.323264	0.719	-0.238632	-0.0366305	0.183705	-0.0817382	-0.813505	-0.65544	-0.530612	0.64766	-0.468844	-1.32363	-0.0410858	-0.563073	0.498278	-0.484975	-0.241947	-0.391304	-0.55318	0.827697	-0.560852	0.884139	0.277051	-0.127629	0.238368	-0.571227	-0.606939	-0.465872	0.505218	-0.967132	-0.20247	-0.730024	0.377548	-0.475906	-0.999477	-0.309197	0.721368	-0.151482	0.396544	-0.574082
TCGA-QA-A7B7	-0.999154	-0.219184	-0.159019	1.45609	1.0327	1.9058	0.408076	-0.532064	-0.156224	0.779648	-0.401799	0.608304	-0.804486	1.03299	-0.687746	0.387058	0.752612	0.382382	0.404467	3.64227	-0.129717	-0.769041	0.430678	0.282169	0.0498836	-0.317558	1.75916	0.567506	1.98481	2.30173	-1.16979	0.891335	-0.181236	-0.626283	1.67581	-0.1488	1.16557	-0.148885	1.3944	0.215309	-0.538182	0.189663	-0.690731	0.842391	-0.407765	1.09281	-0.11393	1.73592	0.932307
TCGA-ZS-A9CG	2.05547	-0.36175	-0.183718	-0.377789	0.932495	-0.802523	-0.131536	-0.584533	-0.648164	-0.510068	0.143728	-0.26423	0.407412	-0.770365	-0.464109	-0.944036	-0.627906	-0.430286	-0.557473	-0.662643	-0.57113	-0.556237	-0.496903	0.984034	-0.726938	-0.203302	-0.148145	-0.667632	0.407392	-0.731086	0.677443	-0.0638696	-0.0750545	0.21982	-0.652504	-0.158485	-0.54739	-0.406828	-0.958907	-0.420681	-0.55607	-0.174981	-0.332743	-0.444815	-0.0937547	-0.534328	-0.160602	0.244169	-0.528116
TCGA-DD-AACH	0.210592	1.18596	-0.230083	-0.0167314	0.0320804	-0.356856	0.321153	0.636115	1.41619	1.32058	-0.363342	2.01147	0.41083	0.42941	-0.666253	2.97217	0.601188	3.15628	-0.262303	1.58	-0.156553	-0.0737603	0.148228	2.13563	2.48673	0.683321	4.58007	1.9913	-1.23474	1.66622	0.445783	2.37184	0.0932617	-0.602533	1.48152	1.27977	1.13487	0.370859	2.99451	0.0626682	0.196504	0.661328	1.85354	0.264904	-0.149539	1.40918	-0.0737014	1.09547	1.16014
TCGA-2Y-A9H3	-1.41826	-0.219938	-0.173472	-0.993986	-1.07832	-0.967526	-0.937788	-0.818076	-0.407446	-1.22746	-0.999155	-1.34442	-0.968703	-1.75543	-0.805173	-0.416937	-1.09591	-1.19128	-0.365199	-0.909545	-0.0570176	-0.498417	-0.325829	0.797936	-1.00994	-0.104908	-0.417532	-0.608565	-1.30147	-0.698969	-0.942578	-1.37101	-0.65338	-0.578392	-0.585165	-1.01526	-1.32723	-0.454361	-0.53209	-1.18614	-0.637627	-1.12342	-0.704363	0.555367	-0.434186	-1.15522	-0.0671744	-1.11708	-1.29522
TCGA-BC-A217	-1.05363	-0.313327	1.22267	1.34308	0.398146	1.33948	-0.389482	-0.15407	1.15954	0.383524	-0.629492	0.234282	-0.10838	0.475908	-0.118982	0.613451	0.432125	0.365899	1.48575	1.58917	1.01465	-0.726283	0.627629	1.40218	1.49184	-0.294318	0.0335212	0.300109	-0.307286	0.735925	-0.408519	-0.602667	-0.545161	-0.622911	0.606637	-0.113076	1.98919	2.17887	1.68917	0.91697	0.221496	-0.648527	0.0133805	1.30242	-0.420985	2.31856	-0.0416324	-0.342462	1.82389
TCGA-DD-AACG	-0.738673	-0.307439	-0.17644	-1.09809	-0.959632	0.65121	-0.833959	-0.0861989	-0.553048	-0.675255	-0.0327413	-0.798229	-0.883663	-1.15965	-0.92794	0.510402	-0.760963	-1.18	1.17777	-0.489624	-0.651953	-0.783295	-0.513997	-0.40221	-0.359268	-0.267985	-1.33293	-0.455102	-1.16889	-0.254629	-1.56283	-1.2862	1.19684	-0.586492	-0.284792	-0.846005	-1.52398	-0.624528	-0.84189	-0.958954	-1.26986	-1.25099	-0.922819	-0.0460726	-0.546938	-0.704363	-0.152348	-0.882979	-1.04301
TCGA-FV-A3I1	0.628361	0.0022524	-0.179476	0.43327	-0.21781	0.0805357	0.806529	-0.0652831	-0.10369	0.675863	1.50499	0.33405	0.661223	0.455902	0.963148	1.17584	0.54967	1.53902	-0.322287	0.42697	-0.142075	0.0085854	-0.231249	-0.196667	0.391234	-0.36864	1.0762	-0.227463	0.104688	0.204726	1.98321	0.462289	0.750032	-0.489971	0.203853	0.535059	0.862898	1.01882	0.096316	0.663833	1.21178	0.370168	0.318895	-0.624125	0.269515	0.181358	-0.050325	0.211561	1.3535
TCGA-ED-A7PY	-1.16092	-0.390863	-0.167448	-0.435253	-0.666885	-0.854942	-0.574075	2.45666	-0.550564	-0.267164	-0.722533	-0.447467	-0.188389	1.58517	-0.894407	-0.771742	-0.427044	-0.454441	1.7526	-0.51061	-0.206197	-0.70915	-0.542494	-0.339561	-0.533181	-0.414812	-0.701907	0.0526485	0.100692	-0.407083	-1.46213	-0.871351	-0.696959	-0.357395	-0.594142	0.452047	-0.62578	0.548317	-0.413962	-0.254487	-0.678624	-0.820128	-0.296166	0.826519	-0.49667	-0.767377	-0.149912	-0.605464	-0.602286
TCGA-CC-5261	0.649203	2.25149	-0.230083	2.28595	2.95386	-0.550157	2.2735	3.04935	2.57692	3.4255	0.372013	2.59057	2.74395	1.88067	2.51313	0.318458	5.86121	2.357	0.330518	2.34625	3.18129	2.22393	1.35797	1.99028	3.15003	0.442283	1.32684	1.87616	2.94927	2.35894	-0.103758	1.60936	0.864625	2.14731	0.0445941	5.11621	1.33584	0.383633	0.730535	2.43728	2.93023	2.64449	1.41517	0.705783	1.79447	1.61916	0.0992388	2.25696	1.2661
TCGA-DD-A3A6	-1.15538	-0.390471	0.0469205	-0.595943	-0.529409	-1.52597	-0.6956	-0.950804	-0.521308	-1.18654	-0.992302	-1.39002	-1.06322	-1.71381	0.225569	-1.15667	-0.800996	-1.24484	-0.437539	-1.15262	-0.751904	0.246811	-0.76815	-2.10341	-1.21427	0.162853	-0.620285	1.56848	-1.46496	-0.705129	-1.80736	-1.21717	-0.371743	-0.487186	-0.499214	-0.954182	-1.06974	1.17079	-0.910389	-0.216481	0.288883	-0.85752	0.462179	2.88912	-0.125112	-0.306175	5.3285	-1.01216	-0.962157
TCGA-DD-A1EA	1.22593	-0.381278	-0.230083	1.23586	3.30338	-0.959365	1.17204	0.258784	-0.246753	0.281242	-0.233878	0.520242	2.4287	0.639733	1.46586	-0.491538	0.663358	0.952599	-0.253163	1.30343	-0.895088	0.134238	1.33341	-0.153221	0.398263	-0.365619	-0.657939	0.0554081	2.34046	0.112177	-0.227365	1.27167	0.48267	-0.169501	-0.121959	-0.258582	2.69566	-0.731108	-0.619851	1.76966	1.55661	0.260954	0.513535	-1.11162	-0.149459	1.52393	-0.0280884	1.39098	-0.515996
TCGA-WQ-AB4B	-0.675167	-0.368645	-0.230083	-1.10397	-1.25709	-0.648566	-0.85449	-0.653837	-0.371522	-1.19138	-0.590968	-1.09055	-1.19168	-1.1125	-0.637212	-0.604245	-0.903794	-0.713067	-0.571484	-1.05872	-0.564625	-0.293319	-0.698602	-1.28549	-0.716839	0.222433	-1.01481	-0.849115	-0.771593	-0.623462	-1.3232	-1.17815	-0.809737	-0.565329	-0.56273	-0.779788	-1.50908	-0.758073	-0.640094	-1.2855	-0.688818	-1.18292	-0.992604	-0.889179	-0.446959	-1.09275	-0.101372	-0.983475	-0.279541
TCGA-DD-A39Z	-0.602383	-0.394172	-0.230083	-0.952006	-1.10973	0.243666	-0.815178	-0.830339	-0.65514	-0.913891	-0.691316	-0.917953	-1.04611	-1.37966	-0.708752	-0.478216	-1.0323	-0.402866	-0.38607	-0.901487	0.124632	-0.646853	-0.775534	-1.14225	-0.0762449	-0.414812	-0.977705	0.0422692	-0.310167	-0.536235	-1.11505	-1.04538	-0.11889	-0.422676	-0.664639	-0.464783	-1.31557	-0.0214913	-0.905463	-0.783379	-1.11752	-1.12137	0.275642	1.90878	-0.589049	-0.943785	-0.15281	-0.872327	-1.08308
TCGA-DD-A114	0.71093	3.86946	-0.230083	2.82444	4.80345	0.748378	3.0475	0.991879	0.776877	1.92332	0.271453	1.79958	0.615356	-0.235292	1.25841	1.43279	1.18818	1.48724	-0.0594161	1.55881	0.856362	1.47274	4.36306	0.432519	0.731583	0.09102	1.71506	1.47179	1.4442	1.1535	-0.413831	1.03202	1.40674	-0.293549	2.94365	0.750315	4.53201	0.544558	1.82641	3.00298	1.35427	1.55322	0.669665	1.36689	2.37411	4.32446	0.108536	2.43637	0.187263
TCGA-5C-AAPD	-1.05553	-0.0469176	-0.0658524	-0.505049	0.619576	6.80761	-0.728097	-0.566834	-0.168746	-0.505551	-0.728412	-0.59462	-0.888514	-0.900135	-0.798446	0.256351	-0.789503	-0.799421	-0.368588	-0.687173	0.241211	-0.118963	-0.142202	-0.767178	-0.482493	-0.414812	-0.564829	0.713023	-0.817475	-0.0167243	-0.616296	-1.17964	-0.2198	-0.592759	0.294786	0.313387	0.410647	-0.22939	0.345867	-0.745485	-0.794898	-0.684752	0.816333	-0.538429	-0.00990468	-0.83261	0.0852891	-0.942251	-0.115861
TCGA-DD-AACI	-0.498202	0.226893	-0.230083	-1.09137	-0.646597	-0.433435	-0.978916	-0.525673	0.347911	-0.893582	-0.898614	-1.01486	-0.776608	0.309203	-0.917408	-0.71678	-0.834201	-0.99652	-0.313548	-1.0534	0.414014	0.0578737	0.0866002	-0.494023	-1.20775	-0.338168	-0.897781	-0.301472	0.0425134	-0.670356	-0.953892	-1.04825	-0.594253	-0.484706	-0.408448	-0.381003	-1.43066	0.377645	0.194873	-1.02209	-1.06112	-1.22423	-0.779105	0.526933	-0.298576	-0.658204	-0.0075427	-1.06474	-0.101847
TCGA-DD-A4NJ	1.05962	0.556717	-0.15333	0.177055	0.0158119	-0.115612	1.14367	0.969098	0.125996	0.34281	1.23755	1.78281	0.738973	2.31226	-0.169221	0.345274	1.08825	2.37439	-0.121657	0.734266	-1.05245	0.685595	0.533928	0.834556	2.02589	-0.344786	1.07144	-0.20079	0.771379	1.56639	0.652764	2.55045	-0.30501	-0.585686	1.13905	0.293567	0.412099	-0.571376	0.997161	0.621872	0.881255	0.552355	0.044814	-0.318251	0.23711	1.81074	-0.104491	0.825739	1.35596
TCGA-FV-A3I0	-0.923037	0.849008	-0.00971919	1.45881	2.51025	0.11551	0.0508342	-0.0634915	2.23465	0.399248	0.146028	-0.0547313	-0.373145	-0.933601	-0.663753	0.743568	0.458871	-0.559991	-0.16699	-0.354043	1.55491	-0.649106	0.242036	-0.156461	-0.00702455	-0.414812	1.72119	0.0717208	-0.936519	-0.588574	1.17495	-0.275001	-0.819117	1.34926	-0.223827	0.564335	0.747804	2.74737	0.526874	-0.433418	0.00628023	1.53511	3.0484	0.388888	0.148496	-0.560952	-0.137028	2.67813	4.1328
TCGA-DD-AADM	-0.648631	-0.358203	-0.230083	-0.934107	-0.902064	0.677063	-1.06876	-0.95476	-0.146803	-1.11475	-0.873301	-1.056	-1.17971	-1.03003	-0.725617	-0.615444	-1.07496	-1.07514	-0.50292	-0.771872	-0.177682	-0.659428	-0.655816	-0.23572	-0.966064	-0.414812	-0.827449	-0.497894	-0.373017	-0.508234	-0.622607	-1.03385	0.127653	-0.206752	-0.482283	-1.00679	-1.27078	-0.0539203	-0.553885	-1.05004	-0.714699	-1.0666	0.000326204	0.589674	-0.514715	-0.693746	-0.112946	-0.814182	-0.414242
TCGA-LG-A6GG	-0.678782	-0.21836	1.26277	-0.372674	-0.329054	0.0506766	0.0949987	0.193637	-0.538491	0.182863	-0.430124	0.117057	1.20899	2.29413	-0.516634	-0.497038	1.07103	-0.259963	0.043425	-0.0854726	-0.416833	-0.648567	-0.547279	-0.0721809	0.248711	0.121744	0.0410377	-0.573238	4.66358	-0.461265	-0.584521	1.37136	-0.391259	-0.615398	-0.319211	-0.35824	0.103509	-0.759618	-0.0096848	-0.158752	0.467412	-0.413414	-0.518366	-0.291981	-0.376074	1.27474	-0.160755	0.494542	1.36782
TCGA-FV-A495	-1.50481	-0.293342	-0.1825	-0.696084	-0.963469	0.263606	-1.02593	-0.857452	-0.258551	-1.07207	-0.875186	-1.11596	-1.0119	-1.34876	-0.718793	-0.493798	-1.04071	-1.01265	-0.406633	-0.715849	0.97272	-0.0253265	-0.585771	-1.2081	-0.605396	-0.284571	-0.689751	0.114133	-1.07886	-0.458053	-0.456287	-1.26113	-0.236879	-0.195359	-0.324575	-0.617978	-0.816768	-0.466426	-0.0916616	-0.87061	-0.901498	-1.17823	-0.382908	3.29402	-0.272101	-0.799286	-0.0379479	-0.890537	-0.831711
TCGA-DD-AADK	-0.442221	0.183859	-0.157493	-0.74392	-1.01958	-0.584093	-0.646847	-0.768111	-0.348066	-0.88463	-0.437848	-0.852985	-1.0189	-1.22259	-0.45643	-0.960515	-0.945043	-0.5533	-0.377931	-0.897772	-0.601811	0.00588306	-0.525529	-0.269477	-0.810688	-0.348583	-0.301949	-0.957059	-0.464673	-0.55221	0.569087	-1.1553	-0.292537	-0.108366	-0.410853	-0.606202	-0.65923	-0.566693	-0.470827	-0.718081	-1.35392	-0.388057	-0.0799592	-0.377094	-0.233233	-0.628852	-0.0816486	-0.673493	-0.441131
TCGA-G3-AAV7	0.723284	2.06984	-0.230083	-0.290174	0.802973	1.25269	1.252	0.725581	1.15341	0.63651	0.0943718	2.59927	-0.0513098	0.0201511	0.105103	3.29431	0.44611	2.63365	0.00914687	2.05899	-0.594078	-0.538838	-0.216063	-0.0745162	5.04885	0.276787	4.32249	3.1852	0.469254	5.36562	-0.480614	0.606474	0.300448	0.555388	3.72251	2.51875	1.93113	0.754382	0.10058	1.08826	0.166707	0.27615	5.11985	0.182127	1.00278	1.48014	-0.0957837	1.75005	0.340812
TCGA-DD-AAEK	0.681623	-0.150886	-0.230083	0.422407	-0.261263	-0.964665	0.514992	1.12026	-0.0326291	0.313994	0.570783	0.0194966	2.63967	0.40106	0.908771	-0.554773	1.11601	1.1758	-0.0509946	-0.504302	0.0415859	1.46247	0.769859	-0.298278	0.234343	-0.414812	-0.348845	-0.707084	1.02888	-0.126733	0.397503	0.406369	0.0100784	1.09371	-0.173853	-0.0821136	0.281201	-0.676661	-0.0641355	-0.214809	0.281535	1.22011	-0.390048	-0.930552	0.157225	0.0803467	-0.106084	0.174159	-0.224382
TCGA-2V-A95S	0.747481	3.9299	-0.230083	-1.04255	-0.533458	0.233468	0.50683	-0.295281	0.322657	-0.114826	0.279816	0.00742373	-0.259261	-1.1993	-0.760828	0.204052	-0.532248	1.00864	-0.118936	-0.494372	1.93546	0.177422	3.19802	-0.0564009	2.98587	-0.17994	1.22412	0.0941894	-0.270088	-0.112924	-0.400022	0.484602	-0.782087	-0.536977	-0.160996	0.128888	0.183793	0.317328	0.998359	-0.144873	0.83913	-0.498978	-0.521234	1.34395	-0.117899	0.280946	0.342333	-0.533298	-0.286035
TCGA-DD-AAVU	-0.794576	-0.00509647	-0.230083	-1.1353	-0.796422	0.771035	-0.932914	-0.257119	-0.558854	-0.973236	-0.784851	-1.23306	-0.52931	-1.13874	-0.919904	-0.300097	-0.979369	-1.11317	-0.054383	-1.02061	-0.518289	-0.868106	-0.649515	0.1427	-0.176748	-0.371013	-0.803551	-0.9083	-0.704145	-0.497164	-0.359985	-1.32536	0.877192	-0.454005	-0.448881	-0.485982	-0.783974	-0.626779	-0.99561	-0.919184	-1.19697	-1.02042	-0.0739932	2.57624	-0.551976	-0.804748	-0.166884	-0.958646	-1.02096
TCGA-DD-AACJ	-0.365481	-0.393991	0.0682154	-0.783404	-1.01639	-0.156461	-0.884088	-0.839367	-0.496041	-1.15416	-0.334422	-1.14301	-0.686932	-1.11849	-0.839322	-0.863806	-1.20471	-0.919284	-0.594405	-1.09129	-0.92239	-0.864395	-0.690852	-0.634916	-0.636897	-0.291105	-0.829507	-0.206344	0.0284775	-0.699045	-0.512346	-0.895311	0.277726	0.0347781	-0.635327	-0.545528	1.3416	-1.25878	-1.42731	-0.594039	-0.650958	-1.09325	0.470234	-0.197923	-0.502477	0.0424138	-0.166884	-0.656881	-1.16748
TCGA-GJ-A6C0	-0.417794	-0.0449844	3.65217	-0.554969	-0.206666	0.422192	0.175866	-0.253898	-0.409556	0.229831	-0.533156	-0.194089	-0.458741	0.27862	0.136644	-0.170485	-0.275059	0.800063	-0.169004	0.0766363	-0.186291	-0.667017	0.122013	-0.671803	0.353823	0.411661	0.68087	0.248391	-0.0346436	0.845521	-1.18601	0.698989	-0.11415	-0.61525	0.723072	-0.243115	0.161684	-0.964591	-0.565835	0.55776	-0.133556	-0.159108	0.271905	-0.155401	-0.0374797	0.814867	-0.102597	-0.31382	-0.728696
TCGA-K7-AAU7	1.79673	1.42667	0.197936	8.7631	0.829791	-0.396864	1.79326	0.122448	1.72882	0.987825	2.96074	0.618004	1.01428	0.129373	0.41922	0.942592	1.34514	0.00959688	0.238071	1.09487	1.70243	-0.458333	-0.114557	0.444905	0.817002	-0.359025	1.38799	1.06022	-0.845147	0.107089	-0.316095	1.30647	-0.4503	0.201095	0.295209	0.308505	1.10683	0.192257	2.00823	1.40576	1.57146	0.520146	-0.415165	-0.483281	1.72467	-0.00151155	0.0319374	1.10998	1.45221
TCGA-ED-A4XI	-0.587688	-0.317815	-0.144952	-0.266446	-0.291692	-1.39531	0.267105	-0.310367	-0.320742	-0.320452	-0.336188	-0.378088	0.0564488	-0.279851	0.822093	-0.474838	-0.143236	-0.280314	-0.379553	0.177832	0.047967	1.1166	-0.438575	-0.486492	-0.713838	-0.337142	-0.107024	-0.543704	0.0851857	-0.645918	1.15311	0.312304	-0.617746	0.110903	-0.542597	-0.586448	-0.610241	-0.246939	-0.626434	-0.250132	1.4566	0.494657	-0.384009	-0.874917	0.643205	-0.274277	-0.022711	-0.309616	0.060575
TCGA-KR-A7K7	-0.380974	-0.31973	-0.230083	-0.808754	-0.456343	0.138736	-0.923684	-0.27381	0.362314	-0.843783	-0.108978	-1.14109	-1.0986	-0.737161	-0.909839	-0.00059194	-0.5533	-0.944673	0.566167	-0.857836	-1.14292	-0.651399	-0.0548689	0.281005	-0.674687	-0.191992	-0.78116	0.461688	-0.986389	-0.117795	-0.208657	-1.0598	1.66918	-0.487317	0.0128023	0.522633	-0.192564	0.593712	-0.0182077	-0.672745	-0.634387	-0.798549	-0.612217	0.837472	-0.540953	-1.13401	0.0812776	-0.835777	-0.981062
TCGA-CC-5258	3.80912	0.238886	-0.188161	1.15067	0.899251	0.392526	2.03619	0.674037	0.146967	1.33143	4.92191	2.33193	1.09762	1.38938	3.90692	1.32242	1.14217	1.75988	-0.0631331	1.44725	-0.52145	0.570372	-0.377516	-0.59887	1.00306	-0.338316	-0.138814	-0.361391	-0.742916	0.541971	0.720014	0.776539	0.0094891	-0.541257	0.0882215	0.662765	0.0875021	0.337611	0.137606	0.181706	-0.206822	0.682365	-0.810421	-0.0267735	-0.125671	1.28662	-0.132806	-0.316697	-0.210125
TCGA-5R-AAAM	-0.295246	-0.163225	-0.126269	0.256835	-0.378572	-0.363704	0.792662	-0.0430257	-0.162092	-0.50233	-0.068998	-0.322679	0.0238612	-0.265709	1.57031	-0.418842	-0.0299698	-0.342972	-0.454351	-0.376864	-0.052576	1.02812	-0.620564	0.169151	-0.678087	0.34292	-0.681736	-0.687596	-0.379012	-0.635406	-0.0676721	0.131181	-0.155675	-0.269035	-0.476261	-0.800613	-0.644051	-0.970767	-0.880356	-0.0819571	-0.329801	-0.146697	-0.222571	-0.875387	0.477842	0.124339	-0.138754	-0.466009	0.0392207
TCGA-4R-AA8I	0.699836	-0.286466	3.42827	0.0789662	1.28152	0.942768	0.191943	-0.256885	-0.45142	-0.544869	-0.686855	0.529794	-0.506823	0.896025	0.0874733	-0.0584811	0.325649	1.52682	-0.0516817	0.641785	0.185787	-0.572019	3.97038	0.764884	0.121739	-0.315178	-0.503915	0.498962	0.732879	0.0454982	0.352858	0.443833	0.548353	-0.614991	0.129451	0.138769	0.336967	-0.290601	-0.570321	0.815154	0.753647	0.175413	-0.246362	-0.550695	-0.266176	0.0365222	-0.107702	0.468959	-0.229475
TCGA-FV-A23B	0.096443	-0.316747	-0.0873067	-0.431256	0.118692	0.219558	0.839222	2.34785	-0.360065	1.77606	0.814065	0.382097	-0.147648	0.620254	1.06397	-0.660189	2.34065	0.323654	0.788337	-0.377623	0.596719	-0.0629333	-0.301449	-0.421071	0.751259	-0.024019	0.122803	0.135698	0.506896	0.648904	-0.931245	0.865469	-0.0645964	-0.591896	-0.28441	1.06371	-0.202311	-0.832387	-0.332143	0.670291	-0.00500488	0.113305	-0.162641	-0.307677	-0.173969	0.987907	-0.133032	0.261149	-0.942287
TCGA-ED-A459	0.0275196	0.143183	0.175692	-0.242245	2.05947	2.16117	-0.0244282	-0.544057	0.215798	-0.305497	-0.652597	-0.16767	-0.495908	0.489713	-0.533715	0.626584	-0.59797	0.528788	-0.395202	0.662476	-0.326037	0.206998	-0.641547	-1.0668	-0.0733043	-0.291408	0.197073	-0.803753	-0.0634804	0.132588	1.75252	-0.637407	-1.01085	-0.125147	0.421757	-0.382551	0.393658	-0.384754	-0.264688	-0.157944	-0.804044	-0.29632	0.237583	0.0865155	-0.397421	0.0459875	-0.14245	0.462992	2.2461
TCGA-2Y-A9GY	-0.462768	0.0827603	-0.230083	-0.37716	-0.239229	0.210804	-0.0883611	-0.309056	0.206855	-0.0524706	-0.252343	-0.327585	-0.433213	-0.225548	-0.336263	2.40485	-0.000260419	-0.0191515	-0.056706	0.735823	-0.941506	0.075688	0.79557	0.523452	0.526044	-0.373223	-0.342488	1.43071	-1.25338	0.519768	0.456718	-0.645629	0.718073	-0.617262	0.442931	-0.208901	0.8195	-0.0617869	0.698125	-0.732018	-0.225679	-0.585661	-0.746886	0.430198	0.290865	-0.364336	0.327193	-0.84436	0.721647
TCGA-UB-AA0U	1.46436	0.154371	-0.230083	0.186906	-0.400191	-0.750457	0.151011	0.0508545	0.234979	0.0492625	1.00839	0.81308	0.843146	0.615652	2.41306	-0.201812	0.744337	3.85415	-0.263559	0.354509	-0.559143	1.07897	2.8422	0.190912	-0.377226	-0.414812	0.392831	-0.548924	0.234573	0.848645	0.785321	1.66102	0.114624	-0.477121	0.10919	0.322351	-0.0941847	-0.229824	0.0974633	0.578674	-0.0169706	0.985749	0.077559	-0.436473	0.612895	0.621376	-0.113319	0.881957	1.30283
TCGA-BC-A3KG	-0.4258	-0.227662	0.0106265	2.74773	2.05789	-0.589509	1.2649	0.0571543	-0.470105	2.4739	-0.41204	1.30633	-0.289642	3.21778	-0.748959	0.415788	2.3114	1.29885	0.495099	4.23433	-0.184895	-0.549703	0.127109	1.88738	0.497224	1.1591	4.94502	0.953324	0.357505	4.02715	-0.293689	0.835311	-0.452957	-0.629635	2.69902	0.698494	1.27781	0.789103	2.35874	-0.0399855	-0.854424	0.334906	-0.317304	0.881601	-0.419537	2.23273	-0.117966	1.44192	1.7434
TCGA-CC-A7IG	-0.881267	0.769619	-0.230083	-0.683811	-0.484657	-0.203719	-0.843556	-0.815277	-0.0518225	-0.740196	-0.682734	-0.670454	0.0238868	-0.624628	-0.891094	0.442153	-0.848744	0.216222	-0.321319	-0.508254	0.76101	-0.783303	-0.414449	0.325286	1.48586	0.122584	0.296004	2.53373	-0.84474	0.451985	-0.248644	-1.26852	0.420919	0.808814	-0.080767	0.841091	1.40047	0.523244	0.916586	0.00944876	-1.04482	-0.96353	2.49476	3.45127	-0.472194	-0.445742	-0.144083	-0.837974	-0.850632
TCGA-DD-A118	0.584578	-0.385986	-0.167728	2.14761	1.43627	-0.585989	-0.0316283	0.310732	0.095069	-0.201452	-0.149064	-0.470437	0.758159	0.031166	-0.312867	0.23283	0.657654	-0.327473	-0.102401	-0.495589	-0.539519	0.667705	-0.629857	1.76562	-0.184178	0.239437	0.52355	-0.388772	-0.500888	-0.444682	1.60912	-0.43507	-0.295203	-0.0248996	-0.303595	-0.219856	-0.709646	-0.125028	0.180492	0.833412	-0.218878	0.0725621	1.80384	-0.162935	-0.140674	0.51627	-0.145764	-0.280975	-1.04046
TCGA-RC-A7SB	-0.881402	-0.0287997	-0.230083	0.0278817	-0.776244	0.15903	-0.638304	-0.705814	-0.678517	-0.620309	-0.427751	-0.961923	-0.292398	-0.459897	-0.521122	-0.235805	-0.760084	-1.08924	-0.410982	-0.519531	-1.25443	-0.641027	-0.358887	-0.932077	-1.23599	-0.330881	-0.929736	-1.05646	-0.598228	-0.479171	-1.22722	-0.922641	0.138385	-0.410367	-0.494814	-0.94907	0.394405	-1.06781	-0.754052	-0.518168	-1.28918	-0.556665	0.0403686	-0.538052	-0.191439	1.24287	-0.150266	-0.537328	-0.757917
TCGA-ZS-A9CD	-0.194449	-0.314042	-0.179156	-0.605119	-0.134289	0.184894	-0.333897	-0.230605	-0.241861	-0.579097	-0.470324	-0.638312	-0.533836	-0.533216	-0.300057	-0.223361	-0.531875	-0.52781	-0.498533	-0.766696	0.0545355	-0.293551	-0.742062	-0.16777	-0.44678	-0.228953	-0.331488	-0.26315	-0.730441	-0.673464	0.764231	-0.294331	-0.398017	-0.317541	-0.632157	0.448069	-0.492584	-0.418444	-0.681256	-0.494862	-0.436547	-0.382274	0.0609418	-0.358472	-0.264367	-0.639631	-0.159984	-0.579103	-0.302854
TCGA-2Y-A9GZ	-0.914168	-0.279948	0.00467068	0.509236	-0.208837	0.0994706	0.375096	-0.226158	-0.419373	-0.223717	-0.188423	0.226737	-0.284642	0.68831	1.7371	-0.00387012	0.593865	0.174737	-0.511875	0.476507	-0.364932	-0.271776	-0.524689	-0.37961	-0.603572	0.0992229	0.112523	-0.508281	-0.549659	-0.513675	-0.156145	0.457868	-0.0922814	-0.608684	-0.527249	-0.513447	1.23715	-0.659608	-0.229826	0.782659	0.0731845	0.311448	-0.410896	-0.59723	-0.22391	1.21505	-0.160523	1.03361	-0.0478749
TCGA-DD-A4NQ	0.589295	0.790305	0.173942	0.0904568	-0.577654	-0.247468	-0.583301	-0.670465	0.0796351	-0.158164	-0.0754651	0.126779	-0.681559	0.0720826	-0.874478	0.841209	-0.863021	-0.961753	-0.132394	1.24771	-0.517964	-0.857017	-0.368449	-0.802286	-0.404933	-0.362153	0.610985	0.159293	0.046165	0.366765	-0.133693	0.206289	0.589255	-0.460356	1.05913	-0.803946	-0.193798	-0.829567	-0.734243	-0.949465	-0.762322	-0.462543	0.635727	-0.502902	-0.295093	-0.152181	-0.119965	-0.361611	-0.367276
TCGA-DD-AADQ	-0.329033	-0.350823	-0.187054	-0.821116	-0.621913	-0.0671499	-0.859657	-0.869948	-0.0187649	-0.813269	-0.511603	-0.752146	-0.894583	-0.332915	-0.77044	-0.035923	-0.846629	-0.823882	-0.513767	-0.853844	-0.753337	-0.802926	-0.572387	0.723155	-0.583949	-0.414812	-0.819796	-0.603132	-0.661607	-0.654601	-0.880048	-0.2978	-0.788491	-0.415373	-0.532607	-1.2032	-1.14565	0.023329	-0.242027	-0.828013	-0.825052	-1.05598	-1.15567	-0.860783	-0.580725	-1.0609	-0.0619483	-0.852779	-0.647828
TCGA-BC-A69H	-0.727397	-0.365644	-0.0351619	-1.10198	-1.35572	2.647	-0.840118	-0.786281	-0.168072	-0.954501	0.145684	-0.677461	-0.831563	-1.57324	-0.895841	1.83044	-0.94058	-0.900887	-0.359276	-0.822931	0.490725	-0.851909	-0.63516	-1.54987	-0.0436538	1.54142	-0.681966	0.129666	-1.23616	-0.163455	-0.138775	-1.28747	2.1641	-0.488898	-0.0378	1.20562	-0.597732	-0.517571	-0.812837	-0.490373	-1.10964	-1.10695	-0.141983	2.40323	-0.387002	-0.661253	-0.0678517	-1.01802	-0.895531
TCGA-CC-A8HV	-1.28658	0.204962	-0.0617285	-0.618735	-0.337127	0.0929684	-0.227531	-0.587333	0.325151	1.31239	-0.522962	0.826862	-0.319787	0.511463	-0.750933	-0.453451	0.651251	-0.00578804	0.15437	1.13929	0.218619	-0.855696	-0.182216	-0.912267	0.179026	0.276392	0.909751	0.580915	0.349379	0.145899	-0.620301	-0.48885	-0.19234	-0.291506	-0.383323	0.41942	0.946541	-0.643027	0.155269	-0.769536	-0.728784	-0.711141	-0.45883	0.375626	-0.432282	-0.705816	-0.138372	-0.754934	-0.583389
TCGA-RG-A7D4	0.366706	-0.382024	-0.178534	-0.323196	-0.00496856	-0.267342	-0.301398	1.21487	-0.0901602	-0.104976	1.46815	-0.0926316	-0.753379	0.371281	-0.871453	0.455679	-0.16453	0.139564	1.93961	0.0592943	-1.21006	-0.37915	1.41472	0.465048	0.333023	0.149567	-0.655405	-0.138331	-0.707972	0.981235	0.920531	0.137596	0.232542	-0.603425	0.0868832	0.416545	0.82132	-0.613064	1.28108	-0.248902	-0.237947	-0.374411	-1.13165	-0.542807	-0.294493	-0.446302	0.189303	-0.730906	-0.327681
TCGA-ED-A5KG	1.21368	0.188787	0.029212	0.726888	2.1603	-0.534388	2.94634	4.51056	2.25522	3.85091	1.73193	3.44387	0.374709	0.556048	0.573322	0.169355	3.73291	2.35634	0.258887	1.61114	1.98978	7.20357	2.87889	1.99156	2.93549	2.54234	0.644772	1.40669	0.566407	0.646521	-0.226417	2.59198	0.178117	-0.230721	0.665468	0.99877	1.03746	0.872715	2.22824	2.35421	4.54664	2.80582	0.100942	0.0663848	3.83647	0.713124	0.930935	0.186213	1.69219
TCGA-G3-AAV5	-0.580467	-0.388421	-0.230083	-0.674202	-0.766461	1.1906	-0.710933	-0.799436	-0.276842	-0.995192	-0.162812	-0.58448	-0.672005	-0.926146	-0.537893	1.21396	-0.983355	0.52413	-0.545107	-0.727583	-0.172408	-0.82445	-0.612989	-0.884611	1.57468	-0.349662	-0.166875	-0.0331036	0.6663	-0.420642	1.27668	-0.328422	0.682938	0.479406	-0.409257	-0.312439	0.605605	-0.812977	-0.651525	-0.538626	-0.27897	-0.82786	0.00817335	-0.445542	-0.420557	-0.359621	-0.142698	-0.449281	0.289977
TCGA-DD-AACX	-0.529432	-0.387908	-0.186255	-0.0116822	0.071465	-0.431893	-0.894479	-0.250037	-0.12253	-0.566871	-0.289198	-0.402634	1.58422	0.348166	-0.359773	0.408705	-0.790415	0.168132	-0.59747	0.246361	-0.78396	-0.787616	-0.456304	-0.437852	0.65533	-0.414812	-0.621324	-0.324314	0.904524	0.357545	0.35785	0.624893	-0.37249	0.940135	0.382183	0.179376	0.990868	-1.15145	-0.659223	-0.977481	0.051668	-0.231142	0.100774	-0.476946	-0.507911	0.958542	-0.101565	0.261421	0.309914
TCGA-G3-A5SM	-0.948618	-0.177318	-0.230083	0.0588276	-0.42581	-0.665332	-0.346263	-0.274681	-0.339851	-0.56338	-0.782379	-0.61106	-0.793943	-0.809557	0.060554	-0.446399	-0.491157	-0.119254	-0.292016	-0.504996	-0.833746	0.218032	-0.408889	-1.42112	-0.326163	-0.17102	-0.972471	-0.69701	-0.0382029	-0.37047	0.806251	-0.762034	-0.564948	-0.45681	-0.202808	-0.620895	-0.593807	-0.936277	-0.87096	-0.719935	-0.499255	-0.289908	0.050674	-0.912467	-0.0017027	-0.347014	-0.118614	-0.543512	-0.776377
TCGA-ED-A7PZ	-0.610359	-0.392667	-0.194559	-0.4625	-0.691565	1.58883	-0.891182	0.143959	-0.727443	-1.04465	-0.927195	-0.564148	-1.13068	-1.26691	-0.860296	0.774109	-0.951044	-0.630176	-0.16364	-0.569218	-1.30122	-1.02564	-0.695836	-0.996398	-0.654436	-0.34999	-0.983961	-0.812417	-0.432897	-0.432706	1.92307	-1.26134	2.76902	-0.0258665	-0.0537992	-0.424186	0.245486	-0.617583	-0.269009	-0.533523	-0.507259	-0.943826	0.62529	-0.528739	-0.476339	-0.688893	-0.123567	-0.929029	0.353083
TCGA-CC-A9FS	1.91437	-0.33094	-0.230083	-0.0981922	0.147998	0.444678	-0.420716	0.185289	-0.500622	0.276531	1.24198	0.177769	0.0464846	-0.0217726	-0.756227	-0.472894	-0.347171	-0.802366	-0.168397	-0.821766	0.202625	-0.223779	0.639055	0.40565	-0.658079	-0.233422	0.0783008	-0.0920171	-0.730151	-0.502744	-1.22166	-0.738923	-0.362409	-0.425809	-0.462208	-0.608212	-0.233812	-1.06292	-0.985244	0.282949	-0.990795	-0.51641	0.177118	0.683296	-0.426812	-0.465153	-0.139948	-0.309772	-1.08143
TCGA-DD-A4NI	-0.519379	-0.358925	-0.230083	-0.61884	-0.76664	-0.89708	-0.55102	-0.523879	-0.631353	-0.530598	-0.369221	-0.315493	-0.532983	0.129238	0.506693	-0.942797	-0.516396	-0.111107	-0.144235	-0.530539	-0.515701	0.667722	0.441538	-1.10839	-0.69149	-0.414812	-0.796605	-0.930433	-0.0196394	-0.686277	-0.926737	-0.156429	-0.87048	-0.493149	-0.607197	-1.07442	-0.65556	-0.688154	-0.939658	-0.798269	-0.745559	-0.158975	-0.790771	-0.887049	0.0750663	-0.0971259	-0.105359	0.0098191	-0.426537
TCGA-DD-AAVV	-0.111211	-0.0658594	-0.0177024	-0.666871	0.363958	0.133516	-0.191842	-0.064313	-0.0160156	-0.13212	-0.595725	-0.344717	-0.404802	0.0611885	-0.114171	0.502297	-0.419084	-0.315899	-0.233211	-0.181975	-0.0373508	1.10592	-0.236974	-0.719259	-0.421899	9.17675	-0.280567	0.276925	1.51561	-0.382509	0.753661	0.0697039	-0.294505	0.385342	-0.0687117	0.810414	0.427898	-0.686406	0.04101	-0.746807	-0.637139	-0.445409	0.546888	-0.845423	0.147057	-0.388335	-0.030207	-0.408266	1.04196
TCGA-ZS-A9CE	-0.776007	-0.352305	-0.132819	-0.147268	-0.789848	-0.0964902	-0.578731	-0.855061	0.0728015	-1.05692	-0.545395	-0.956344	-0.750341	-0.0737118	0.90437	-0.409676	-0.516748	-0.840586	-0.593669	-0.125697	-0.4541	-0.293673	-0.628163	0.43361	-0.444836	-0.178171	-0.647538	-0.542442	0.642002	-0.577294	-0.290669	-0.661015	-0.0561821	-0.618901	-0.613822	-0.504702	-0.383342	-1.20081	0.0908829	-0.523096	0.00393345	-0.509293	-0.383342	-0.373395	-0.472173	-0.68462	-0.166884	0.383834	1.0282
TCGA-RC-A6M6	-0.624286	0.0503959	-0.133518	0.416183	-0.618598	1.82081	0.557225	1.2631	-0.145132	-0.88655	1.03377	-0.0873465	0.529255	-0.118573	-0.0489493	0.891433	-0.533164	0.256739	-0.403048	0.0947441	-1.20372	-0.756665	-0.359913	0.502569	0.793701	2.05207	1.58467	0.556603	-1.10233	0.380497	-0.393502	0.577332	-0.0620889	-0.615863	0.966957	1.75656	1.52656	0.207698	0.627774	1.25948	0.724127	-0.0895375	0.755362	-0.0868886	-0.402607	0.865855	0.134025	-0.312518	1.95434
TCGA-5C-A9VG	0.722177	-0.311648	-0.177708	0.914986	1.4077	0.365843	0.121508	2.66338	-0.404935	-0.226259	3.40774	0.0338453	-0.501446	0.612091	0.205159	4.26049	0.2431	0.123424	0.59381	0.516762	-0.883843	0.0383074	-0.401829	-0.493076	0.606516	0.254185	0.623427	-0.643449	0.217326	0.237031	6.2287	0.985587	0.00434268	-0.129794	0.659461	0.477479	0.703616	1.76819	2.2518	0.255774	1.71657	0.683431	-0.238198	-0.293065	0.0228821	-0.219337	-0.152692	-0.270891	0.157677
TCGA-5R-AA1C	1.339	-0.332032	-0.230083	-0.224195	2.58585	0.0846269	-0.515538	0.176969	-0.499029	0.721846	-0.0889892	1.12303	1.3067	2.05492	-0.526494	-0.558846	-0.500207	0.78114	-0.160494	0.622511	-1.63048	-0.514645	-0.395345	1.99746	0.180824	-0.312501	-0.315959	0.0148175	1.49057	-0.522166	-0.181454	0.348472	-0.291409	-0.438391	-0.13921	-0.376516	-0.373481	1.48575	-0.561147	0.402714	0.514628	0.596119	-0.654074	-0.967426	-0.284449	-0.0824386	-0.166884	1.07242	-0.470672
TCGA-G3-A3CJ	-0.97434	-0.398262	-0.230083	-0.999238	-1.1177	-0.884711	-1.09073	-1.03736	-0.775265	-1.22847	-0.801806	-1.35213	-1.08494	-1.33718	-0.873255	-0.941	-1.11696	-1.13048	-0.586238	-0.898387	-0.748601	-0.666653	-0.758623	-0.693738	-1.02474	-0.248613	-0.987762	-0.711092	0.228366	-0.725094	-1.16007	-0.998644	-0.34503	0.239027	-0.632538	-1.20404	-1.21349	-0.411116	-1.08964	-0.987669	-1.12133	-1.1553	-0.462468	1.32466	-0.402615	-0.708624	-0.152076	-0.684547	-1.15726
TCGA-ED-A7XP	0.127004	-0.266838	2.4676	-0.452922	0.514216	-0.17702	-0.333788	-0.0636374	-0.122997	0.239471	-0.427626	1.23204	-0.0544295	0.642574	-0.0901842	-0.536857	0.0588778	1.28014	0.159267	0.79314	-0.46338	0.695639	-0.480909	-0.895964	0.511665	-0.414812	-0.0114587	-0.923274	3.5011	-0.249239	0.660446	-0.209682	-0.496105	0.0745447	0.0255785	-0.641578	1.53091	-0.585879	0.514965	-0.492196	0.632118	-0.272883	-0.807403	-0.637078	0.218233	-0.0467026	-0.1483	0.0312294	0.709469
TCGA-WX-AA46	-0.448271	-0.256737	-0.230083	-0.463012	-0.396026	-0.54966	0.687824	-0.600764	-0.729386	-0.489609	-0.482922	-0.295737	-0.0586356	-0.392351	0.51827	-0.703082	-0.570942	-0.426374	-0.491862	-0.58959	1.3029	0.241375	-0.357716	-0.700238	-0.988302	-0.414812	-0.903325	-0.841148	-0.607657	-0.725906	-0.155606	0.285091	-0.722298	-0.413281	-0.66037	-1.15456	-1.02048	-0.278928	-0.694628	-0.287759	-0.574275	-0.00661871	-0.928408	-0.64289	0.142149	-0.644875	-0.166884	-0.222673	0.251227
TCGA-DD-A73D	0.567473	-0.388748	-0.230083	-0.685643	-0.478346	0.918186	-1.01572	-0.301455	-0.714755	-0.33508	-0.559377	0.190704	0.298289	2.37227	-0.871121	-0.272349	-0.888126	-0.127165	-0.604446	-0.301435	-1.23245	-0.883393	-0.313217	0.543396	-0.639145	-0.378071	-0.882166	-0.424229	0.62256	-0.487732	-0.467173	0.0542653	-0.078967	-0.535546	-0.610659	-0.39706	2.03352	-0.492363	-1.32379	-0.32152	-0.690745	-0.543837	-0.868947	-0.484782	-0.27332	0.866842	-0.161428	0.194048	-0.836581
TCGA-DD-AADU	-0.307786	-0.398262	-0.149288	-0.98287	-0.82756	-1.06845	-0.881323	-0.723323	-0.684531	-1.06627	-0.408467	-0.912384	-0.551694	-0.411111	-0.910116	-1.04928	-0.980543	-0.999839	-0.508772	-0.910826	1.44456	-0.967147	-0.627044	-1.02809	-0.935689	-0.341098	-0.94571	-0.666599	0.139512	-0.716097	-1.34655	-0.889014	-0.781001	-0.448541	-0.657533	-0.812608	-0.822681	-0.481231	-1.14256	-1.24243	-0.713923	-0.918065	-0.458206	-0.311974	-0.463547	-0.961724	-0.155938	-0.847833	-0.978749
TCGA-ZS-A9CF	0.0687092	-0.385451	3.40324	1.48484	0.379145	0.00291696	0.502188	-0.26756	1.15207	1.16352	-0.521771	1.63927	-0.0311188	2.74235	1.90858	-0.362482	0.17507	0.467139	-0.119375	1.0447	0.393509	-0.170472	0.187425	-0.518432	0.794956	-0.365336	-0.0191122	-0.173458	-0.27653	1.09889	-0.424253	0.889792	-1.00758	-0.615133	0.977895	-0.715647	0.416959	-0.793742	0.551307	0.543843	-0.32026	-0.00447088	-0.899708	-0.347252	-0.257123	0.1797	-0.159537	0.582867	-0.3902
TCGA-CC-A7IJ	-0.0688662	0.298453	0.137463	3.27385	3.44873	0.529498	1.75879	0.357144	1.5621	2.63063	-0.233202	0.813107	-0.515586	-0.21462	2.11657	1.54358	0.149931	0.0503655	-0.203251	-0.0519435	1.05644	1.73622	3.32664	1.9628	1.3022	2.02835	5.01012	2.75417	-0.44997	2.03812	-0.874408	0.378814	0.416839	0.146345	6.34934	0.810374	2.59162	6.67569	3.52538	2.4071	2.91749	2.34581	6.97295	0.556205	8.73377	0.475332	7.02513	0.797648	1.31226
TCGA-DD-A1EL	0.753931	-0.36796	-0.0820859	0.318527	0.995635	-0.185679	-0.409852	0.838655	-0.519809	0.697162	1.42357	0.414045	0.980296	2.06516	-0.858256	1.8165	-0.158083	0.300421	0.165303	1.00396	-1.49847	-0.266494	-0.50546	2.21042	0.986458	7.01171	-0.452385	0.767367	0.156566	0.654418	1.27633	-0.171327	0.0747821	-0.11803	1.38989	-0.0100778	0.664811	0.535328	-0.13323	-0.215516	0.0879116	-0.338345	0.117098	-0.529581	-0.355511	0.360415	-0.158863	0.0850518	-0.287523
TCGA-G3-A25X	-1.22326	1.74689	-0.13821	-0.291973	-0.271695	1.65943	-0.763107	-0.722115	0.280589	-0.760098	-1.02463	-0.936796	-0.807529	-1.46433	-0.796779	0.299365	-0.776074	-0.868571	-0.39565	-0.390587	2.07139	-0.258158	-0.373611	0.802198	0.0270051	-0.33099	-0.246189	0.41793	-1.10792	0.038038	-0.871134	0.54752	1.64303	-0.0919591	0.683922	0.101501	-1.10138	0.427347	0.137374	-0.557829	-1.05249	-0.980823	2.0402	2.42285	-0.0791994	0.404741	0.00737907	-0.664239	-0.171959
TCGA-G3-AAV3	0.248591	-0.358298	-0.230083	-0.0444203	0.92095	-0.749938	-0.63574	-0.335596	-0.410816	-0.419362	-0.280398	-0.452759	-0.129698	-0.613107	-0.0760748	-0.227057	-0.463287	-0.112797	-0.14115	-0.209007	-1.02476	-0.156947	0.582373	-0.0321665	-0.289051	-0.162261	0.551484	-0.24201	0.427591	-0.211983	-0.00889921	-0.0274884	-0.50308	-0.0209838	0.0888461	-0.118889	-0.177527	0.151428	-0.0262325	-0.783844	0.353732	0.350898	-0.814556	0.115805	-0.199889	-0.599552	0.0268824	0.351748	-0.700894
TCGA-BD-A3ER	-0.396117	-0.355043	-0.148776	-0.484033	-0.597558	-0.445323	0.262827	-0.804476	0.477148	-0.516229	-0.267791	-0.766879	-0.661043	-0.836293	0.20403	-0.767429	-0.772345	-0.605339	-0.542044	-0.780372	0.362779	-0.058493	-0.625572	-0.990707	-0.762553	-0.377721	-0.585989	-0.663451	-0.678013	-0.65116	-0.319301	-0.0282075	-0.688062	-0.129278	-0.570367	-0.608197	-0.989641	-0.257954	-0.825115	-0.49219	-0.0965841	-0.268549	-0.299489	-1.1494	-0.0847389	-0.327571	-0.117313	-0.50721	-0.67622
TCGA-DD-A113	-0.440883	-0.0356507	-0.16005	1.32128	-0.540885	-0.899096	0.286973	-0.429845	0.101603	1.44708	-0.935459	0.0504878	0.993301	0.675514	-0.506895	-0.136289	-0.388358	2.56343	-0.569562	0.27962	0.320463	-0.0759528	0.596994	-0.207097	0.0706711	0.192198	0.567508	-0.594212	0.485066	0.394374	2.8974	-0.127298	0.240726	0.367946	0.225305	0.451559	0.0222734	0.969176	-0.0199197	-0.152324	0.241984	0.839522	-0.355786	-0.679529	-0.354213	1.50662	-0.109954	-0.621236	0.119078
TCGA-DD-A3A8	0.765777	-0.394874	-0.230083	-0.43568	-0.891955	-0.923908	-0.844101	-0.752938	-0.6237	-0.766189	-0.575795	-0.883869	-0.468042	-0.938399	-0.645127	-0.932804	-0.831895	-0.519568	-0.599818	-0.862632	-1.06333	-0.299956	-0.503248	0.276469	-0.900018	-0.297056	-0.176468	-0.544741	1.15712	-0.648736	0.413678	-0.409828	-0.161001	0.300564	-0.638591	-0.862365	-0.648052	-0.212613	-0.707918	-0.596088	-1.03595	-0.170736	-0.0500321	-0.105231	-0.417756	-0.653958	-0.149398	0.009351	-0.919662
TCGA-ED-A7PX	0.429106	-0.114228	-0.0721191	1.2649	1.14654	0.0597497	0.353562	0.874232	2.31787	0.212325	0.402695	1.02963	4.67166	-0.371773	-0.0662894	1.06654	0.577877	-0.171594	-0.332594	0.750547	0.644867	-0.150611	-0.302618	1.12375	0.157842	-0.414812	0.707073	0.870649	-0.874658	0.179505	1.36475	0.667579	-0.546066	3.45734	1.28436	0.956683	0.796564	0.889827	2.30218	0.781943	0.945603	0.683533	0.396119	-0.626701	0.626497	4.93269	-0.124081	0.257413	0.796622
TCGA-RC-A7SH	0.129894	-0.193662	-0.18152	0.922004	-0.47485	3.20125	-0.703827	0.176999	0.399834	-0.6383	0.200114	-0.663238	-0.764438	-0.535872	-0.761266	-0.267848	-0.110103	0.0766755	0.671801	-0.0930989	2.83351	-0.874192	-0.747494	-0.585875	0.600717	-0.414812	0.593855	0.791282	-0.831045	-0.2177	-1.1131	-0.769238	0.31697	-0.290812	-0.660095	2.83924	0.362853	-0.526829	-0.0819693	-0.917642	-0.162011	-0.829512	0.866917	1.74999	-0.46953	-0.611199	-0.166884	0.959504	1.30586
TCGA-ED-A82E	0.333524	-0.0689458	0.0671061	0.703766	-1.37752	-0.969619	0.668259	-0.123528	4.99109	1.38955	0.230544	0.5063	2.13571	-0.252542	0.131336	-0.371205	1.13856	-0.0226431	-0.407755	-0.281307	-0.00660215	-0.0401839	-0.0690271	2.81932	0.357496	-0.221137	1.56227	0.914335	-0.973792	-0.642247	1.31707	-0.0363797	-0.217979	6.55172	-0.350367	0.565974	0.959632	1.88099	2.52677	1.5205	1.17599	2.81686	2.45084	0.632229	0.553598	0.862686	-0.0690994	1.89677	2.87383
TCGA-CC-5264	2.4555	2.37037	-0.191127	2.77886	4.26115	0.382931	1.20923	1.19899	-0.203	1.93929	-0.0256773	1.23165	1.59826	4.33767	-0.484455	1.96587	0.987715	3.66043	-0.30306	2.66908	0.0324691	-0.670623	-0.134147	1.53625	2.05489	-0.272644	-1.01148	2.17509	1.13227	4.60444	-0.368479	0.195179	0.0981091	-0.215034	6.64304	1.61389	1.8456	1.5109	1.44824	0.453566	3.52052	1.88017	-0.963447	-0.863163	-0.106711	1.45942	-0.00326877	0.605009	0.726418
TCGA-G3-A7M9	0.741299	-0.0265095	2.24951	2.72435	0.554081	2.42437	1.0773	0.443483	0.421712	1.90638	3.15547	1.59182	0.198815	1.71284	-0.0137623	2.48166	2.42178	2.15485	0.0471912	4.73469	1.29936	-0.598284	1.18948	2.91446	4.19588	3.37018	3.74712	6.97603	0.0353912	2.82483	0.547206	0.47606	0.915678	0.150285	1.55833	3.67832	2.02464	2.91706	4.09575	1.94872	1.13891	1.51804	1.75145	2.53799	0.886017	0.972923	0.349953	1.0695	0.0479174
TCGA-DD-A4NG	0.510995	-0.241654	-0.129812	-0.613799	-0.342751	-1.17714	-0.525916	0.327902	-0.696443	-0.125177	-0.1076	-0.0556178	-0.630074	0.38794	-0.819027	-1.00681	-0.0608686	0.620626	-0.19334	-0.921653	-1.25815	-0.52538	-0.636382	-0.278538	0.177681	-0.292834	-0.26197	-0.848341	-0.0723047	-0.555328	-0.190842	0.827322	-0.744341	0.787759	-0.589756	-0.551494	-0.895536	-0.639508	-0.863229	-0.48124	-0.489036	0.143083	-0.444098	-1.04895	-0.444437	-0.364757	-0.1216	-0.276034	0.133604
TCGA-ED-A8O5	0.269266	-0.37524	0.174709	0.352101	-0.0417016	-1.16303	0.715206	0.710118	-0.609484	0.993067	-0.113271	0.834331	1.84531	0.0238827	-0.506636	-0.446352	0.324702	-0.525487	1.31543	0.10716	-0.295038	0.317384	-0.445751	0.0446255	0.167331	-0.0865293	-0.147208	-0.022593	0.667911	0.0862714	-0.252914	0.00514276	0.404169	0.435634	-0.490432	2.01334	0.337394	1.54771	0.25276	0.217544	-0.000334171	0.797468	-0.490473	-0.23591	-0.278042	-0.287644	-0.154697	0.238391	-1.02065
TCGA-ED-A66Y	1.57217	-0.261497	-0.230083	1.50982	0.184926	-1.18518	3.6156	0.990456	-0.0807287	2.12313	3.2469	0.856056	2.13748	-0.0599064	-0.739484	0.261517	3.20903	0.605802	-0.138286	1.00826	1.02434	0.380185	-0.447607	-0.235172	-0.475447	-0.315779	-0.0491279	0.964375	-0.510401	0.88993	1.31053	0.249802	-0.378408	-0.0379465	0.750613	0.698351	0.487171	0.811801	1.95923	1.55362	0.248079	3.01447	-0.888378	0.266059	-0.321559	0.0123877	-0.166884	1.53667	-0.257303
TCGA-BC-A10X	0.0205278	-0.124808	-0.230083	-0.0920502	-0.0348257	-0.884825	1.62012	-0.288393	-0.621477	-0.125905	-0.307516	-0.337268	0.971513	-0.429381	1.09183	-0.628095	-0.0971722	-0.124379	-0.347925	-0.579689	2.4106	0.549419	-0.445133	-0.488687	-0.795781	-0.414812	-0.910364	-0.889628	-0.39789	-0.668866	-0.11483	0.707286	-0.802221	-0.357437	-0.549315	-1.52279	-1.01082	0.15934	-0.864469	-0.00552613	-0.512351	0.192778	-0.846746	-0.800483	0.679469	-0.12136	-0.153569	-0.17811	0.0712985
TCGA-UB-A7MC	1.05086	-0.393883	-0.193012	0.618667	2.13143	0.456057	0.596934	-0.0435632	0.095226	1.29825	-0.0944651	3.52655	1.80817	1.10188	-0.712536	-0.294104	1.32598	2.20494	-0.518958	0.201073	0.0848016	-0.304944	0.222535	-0.0855796	0.553916	-0.414812	-0.503481	0.212496	1.78895	1.2003	0.515227	-0.384247	0.323139	0.230889	1.44439	1.41536	1.90888	0.290721	0.655248	0.947248	1.34346	0.563134	-0.917337	-0.369353	-0.0933994	1.01151	-0.161861	1.30783	0.22461
TCGA-EP-A3RK	0.188939	-0.205237	-0.0900174	-0.305908	1.74893	2.40376	-0.567351	-0.284688	-0.238338	-0.249867	-0.14878	-0.511143	-0.574982	-0.0252931	-0.745748	-0.483993	-0.61939	0.299478	-0.529036	-0.860633	-0.446348	1.06367	0.513864	1.27133	-0.0450594	-0.372215	0.0729646	-0.587639	0.137036	-0.241712	1.68313	-0.380794	-0.200757	0.186478	0.661044	0.454779	-0.0887852	0.724495	-0.109425	-0.300047	0.805519	0.569794	0.877834	0.220476	-0.199869	-0.368408	0.0861376	-0.264231	-0.44516
TCGA-BC-4072	0.985113	0.175399	-0.134858	1.07396	0.581206	-0.834922	1.50562	1.38075	0.608192	0.928264	2.2455	0.644201	0.377214	0.665592	0.982264	0.410723	1.66423	-0.088362	0.0426952	1.21215	-0.540948	1.03754	0.796259	2.42602	1.03378	-0.183132	0.258447	0.403663	-0.532256	1.35743	0.241021	1.30449	-0.485655	0.346614	1.09823	-0.0832771	0.0536488	-0.650366	-0.11497	0.3516	0.846122	0.0552556	0.170835	-0.457032	1.82621	1.34304	0.0739429	0.0923531	2.88588
TCGA-G3-AAV6	-0.438745	-0.389052	0.658759	-0.218949	-0.299828	1.17849	-0.256824	-0.00655694	1.90564	0.990607	0.778113	0.169051	-1.19493	-0.37885	-0.359186	-0.272994	0.510608	0.199743	-0.282655	-0.580473	-0.616524	-0.68113	-0.310952	1.64513	1.39778	3.29848	-0.444954	0.33724	-1.10018	0.706202	0.150785	-0.41328	1.60646	0.348906	0.0906804	1.49437	0.0347968	2.94535	2.58393	0.412381	-0.396658	0.0812925	-0.458884	2.95071	-0.412366	-0.704139	-0.0908271	-0.600007	-0.622006
TCGA-CC-A9FV	0.0453386	-0.199009	0.429983	1.12643	0.513876	-1.54577	0.348471	-0.1046	2.7712	0.242567	-0.431054	-0.175541	0.43387	-1.17049	4.49828	-0.615888	0.591564	-0.463553	-0.24731	0.0671128	0.893521	5.07911	0.215053	-0.0246081	-0.662559	-0.364627	1.41454	0.952152	-0.969658	-0.642504	-0.935464	0.169856	-0.472569	-0.382246	-0.381414	-0.263415	0.145798	0.67659	0.340549	0.628988	1.38548	2.29627	2.69385	1.59718	2.2445	0.715298	-0.055099	-0.136819	-0.193422
TCGA-CC-A8HT	0.439741	-0.328216	0.284886	-0.54608	-0.32297	0.79755	-0.583855	-0.138189	-0.284473	-0.0534945	1.33737	0.519594	-0.673808	0.51665	-0.797162	0.984366	-0.243136	-0.64297	1.08284	1.52217	-0.767029	-0.41837	-0.385836	-0.252254	-0.342046	-0.158536	0.0855677	1.52358	-0.213207	0.67207	-1.11087	0.405732	0.0413946	-0.268555	0.685956	0.120697	0.996415	-0.506299	-0.045473	-0.668613	-0.432973	-0.762564	1.36871	0.227083	-0.385948	0.262673	-0.0083161	0.0600968	-0.459101
TCGA-DD-AADG	-0.574277	-0.393033	-0.0530264	0.0585375	-0.500913	-0.217335	-0.523254	-0.310186	-0.628816	-0.540491	-0.448752	-0.421504	0.347023	0.489954	0.78521	-0.569325	-0.365323	-0.426475	0.114612	-0.301446	-0.852007	-0.0412982	-0.137062	0.0131566	-0.458333	2.16984	-0.067049	-0.193608	1.59339	-0.537227	-0.0870374	0.468674	0.124984	-0.602946	-0.530914	-0.604303	0.503911	-0.887345	-0.625898	-0.209968	-0.375043	-0.232228	-0.445381	-0.08941	-0.160663	0.0779608	-0.160887	0.41603	-0.998494
TCGA-CC-5260	2.16099	3.28568	-0.230083	4.52757	4.01306	-0.791088	5.22451	1.28688	8.31903	3.28934	2.34768	2.44365	3.57491	0.426879	3.64543	1.69178	2.32314	0.860058	-0.238089	3.95807	1.62864	1.11436	2.14933	2.58446	0.166574	-0.414812	3.78416	2.3102	-0.617821	1.12708	1.69886	3.08175	0.489221	5.82084	0.730767	2.52667	1.96064	2.36869	2.9725	4.77678	1.75481	5.70436	2.29147	1.14222	1.5146	3.16806	-0.0200561	2.57391	5.09596
TCGA-YA-A8S7	1.71047	0.279301	-0.120824	0.550666	2.88531	0.102312	2.46441	0.178418	1.76025	0.583575	0.453943	0.211563	-0.580529	-0.847741	-0.506963	1.73056	0.519333	-0.300343	-0.399252	0.698041	0.915204	2.13055	-0.168796	-0.510039	0.980485	-0.165602	1.83368	2.11351	-0.949783	0.322591	-0.30712	0.648853	0.70873	-0.283001	2.61893	2.30465	0.167656	0.329825	1.53841	1.36274	4.1367	0.56178	3.5446	0.394142	2.49516	-0.227825	0.158778	0.799702	0.244401
TCGA-DD-AAVY	0.940622	-0.381168	-0.230083	0.138255	0.966588	-0.267989	0.0994725	-0.328812	-0.646429	-0.363579	0.147341	-0.241665	0.345991	0.756932	0.733862	-0.681063	-0.31214	-0.140451	-0.219428	-0.190553	-0.574641	-0.501885	-0.460117	-0.443211	-0.292734	-0.335594	-0.593533	-0.594795	2.25062	-0.693347	2.86664	0.664611	0.290779	0.746585	-0.674687	-0.489672	-0.136803	0.483578	-0.159671	0.249007	0.67343	0.0853522	-0.30388	-0.703196	-0.415999	-0.253202	-0.143357	0.974552	-0.0694154
TCGA-XR-A8TD	-0.733657	-0.319414	-0.183513	0.0617111	-0.20857	0.779636	-0.486205	0.0398599	-0.427981	-0.0760404	-0.726583	-0.0448893	-0.0634984	0.16693	-0.00325335	-0.0704961	-0.463448	-0.777299	0.0506811	-0.183786	-1.01527	-0.209409	1.14161	-0.258337	-0.710672	-0.372323	0.339972	-0.354467	-1.04789	0.106016	-0.429673	-0.104302	-0.475646	-0.562031	1.09527	-0.74676	0.305275	-0.726467	0.0590439	-0.165913	-0.529353	-0.439786	-0.285078	-0.0601872	0.245024	0.969499	0.0665675	-0.71915	0.094611
TCGA-CC-A3MC	0.697814	-0.168115	-0.230083	-0.47285	-0.505544	-0.237931	-0.271385	-0.476551	0.352574	0.0870843	-0.251803	-0.254686	-0.460701	-0.124569	-0.587161	0.267157	-0.668011	0.443236	-0.431639	-0.153256	-0.145988	-0.587232	-0.482664	-0.738066	-0.223439	-0.414812	-0.170787	-0.0724155	-0.0987243	0.0542381	0.840748	-0.0186423	-0.722065	-0.237415	0.0976659	0.561296	0.270816	-0.893257	0.166029	-0.745071	-1.13839	-0.55619	1.26525	-0.605664	-0.266106	0.0689103	-0.130888	-0.445564	0.430823
TCGA-CC-A3M9	0.379359	2.10924	0.331684	0.849039	2.15047	0.0363787	1.81953	0.79055	1.91045	0.559603	-0.342337	0.882727	-0.78227	-0.45364	0.339407	3.1551	0.466733	-0.461779	-0.0126405	0.469361	0.676236	7.216	6.29774	1.88861	3.19754	6.0152	1.30407	1.2733	-0.397226	2.43897	-1.22762	1.0107	3.77792	-0.373874	8.10622	0.935024	1.16814	3.54158	2.17537	3.19893	2.18246	3.04504	4.74299	1.52543	11.7275	-0.0273449	16.1899	-0.628593	0.502662
TCGA-DD-A3A5	-1.08532	-0.17976	-0.230083	-0.536214	-0.572005	2.29101	-0.496499	-0.569673	-0.214592	-0.630123	-0.797223	-0.755237	-0.590134	-1.04467	0.183789	-0.150798	-0.506124	-0.578899	-0.487825	-0.481709	-0.0929146	-0.302509	-0.627265	-0.792403	-0.573925	-0.414812	-0.569757	-0.21569	-0.72089	-0.438171	0.336608	-0.924673	-0.460787	-0.599963	-0.174961	-0.312129	-0.23305	-0.719147	-0.501394	-0.351366	-0.570556	-0.686626	0.376733	0.381714	-0.474659	-0.803246	-0.153214	-0.592161	1.09907
TCGA-BW-A5NO	-0.369606	-0.249821	-0.230083	-0.134826	0.178535	0.638844	-0.516424	-0.607538	0.0274739	-0.0120208	-0.344262	-0.0974021	-0.670347	0.759658	-0.696917	0.0819504	-0.175416	-0.577136	-0.0143451	0.564863	0.505795	-0.447063	-0.288224	-0.584077	-0.216278	-0.414812	-0.540098	-0.014816	-0.450358	-0.369376	-1.12635	-0.678555	-0.735602	-0.618374	-0.358377	0.184861	1.90658	-0.421905	-0.642812	0.0657341	-0.527714	-0.554971	0.0798942	-0.928294	-0.421576	0.673977	-0.0159738	-0.622127	0.547583
TCGA-CC-A5UC	-0.53229	-0.337523	-0.0648032	-0.576527	-0.899746	0.866997	0.0836476	-0.0338	-0.362045	-0.718552	0.586179	-0.557056	-0.464837	-0.133577	-0.514696	0.240517	-0.355245	-0.627748	-0.277822	-0.526715	-0.483599	-0.301755	-0.555297	-0.108008	-0.164722	-0.264017	-0.32163	-0.0549552	-0.706781	0.492335	0.386383	-0.00338652	0.101391	-0.43764	-0.0202765	-0.514449	-0.59901	0.10897	-0.48021	-0.682518	-0.606976	-0.456967	-0.476262	0.245212	-0.222495	-0.778712	-0.114634	-0.947432	-0.562219
TCGA-3K-AAZ8	-0.0941843	-0.368118	-0.230083	-0.163483	-0.326039	1.72769	-0.766684	-0.74447	-0.428117	-0.612423	-0.533783	-0.756647	-0.0952343	-0.341086	-0.412371	-0.288324	-0.693414	-0.424297	-0.586617	-0.519442	0.71528	-0.668257	-0.176248	0.594201	-0.241146	-0.209379	-0.743005	-0.439079	0.805251	-0.69349	1.29513	-0.374885	0.945255	0.653339	-0.592334	-0.345059	0.201763	0.709404	0.120484	0.161421	0.868969	0.248297	-0.271667	-0.579007	-0.353444	-0.519395	-0.0997702	0.00774695	0.0131241
TCGA-ED-A66X	0.859943	0.155108	-0.230083	0.725787	-0.360652	0.531965	0.683176	1.88003	0.224995	0.693657	1.8719	0.353683	1.31299	-0.181431	0.461979	0.330355	0.375196	0.410326	0.919691	0.435571	0.207182	0.161288	-0.278504	-0.162657	0.217573	-0.414812	1.63451	-0.278534	-0.272312	0.28473	0.498588	0.00183528	0.146093	-0.128604	-0.0507967	1.09149	0.707636	1.21744	-0.348025	0.742751	0.625139	1.77418	1.00241	-0.263446	0.883495	0.402019	-0.142857	-0.0585232	0.124785
TCGA-EP-A2KA	-0.965422	1.13503	-0.18839	-0.954108	-1.10667	0.50842	-0.325954	-0.653541	-0.0671112	-0.615794	-0.693399	-0.605027	-0.783584	-1.03142	-0.573457	1.21243	-0.846813	-0.3652	-0.512163	-0.545666	0.0621626	-0.414539	0.405287	1.1382	-0.178031	-0.414812	1.97422	-0.439519	-0.791221	-0.0592436	-0.397125	-0.317611	-0.563757	-0.365471	0.0866722	-0.199137	-0.851286	1.61322	0.186269	-0.687267	-0.220698	-0.477967	1.29684	2.51197	-0.34329	0.542721	0.160744	-0.506119	0.185533
TCGA-DD-A4NE	0.124728	0.131778	-0.230083	0.654914	0.274783	-0.926059	0.159636	-0.13849	-0.259564	1.95723	-0.49154	0.361012	0.557629	1.23166	1.25313	0.294379	0.600008	0.276961	-0.587695	1.51532	-0.980974	-0.318646	0.883243	0.226096	-0.148929	1.31503	0.887608	-0.968084	-0.4233	1.71738	-0.138315	1.09934	-0.578805	-0.356384	0.35294	-0.59722	-0.449538	1.09598	1.66704	1.00532	-0.554582	1.11924	-0.204201	0.618592	-0.243483	-0.048607	-0.160462	0.472772	-0.0663877
TCGA-DD-AAW1	1.26205	-0.334891	-0.190829	-0.227684	1.89471	-1.06958	-0.390756	-0.451878	-0.565385	-0.339422	0.199405	-0.315585	1.49328	-0.358738	-0.118758	-0.727735	-0.245174	0.29048	-0.598335	-0.431985	-1.0774	0.0571686	0.0607879	-0.161744	-0.556541	-0.343183	-0.685511	-0.611041	1.38815	-0.691884	-0.485744	0.158648	-0.299583	0.899921	-0.605068	-0.715008	0.392917	-1.30512	-0.681822	0.139471	-0.469685	-0.333082	-0.454511	-1.00743	-0.279086	0.0865815	-0.161566	0.892434	-1.0581
TCGA-G3-AAV1	0.305612	-0.373925	-0.230083	0.442829	0.411834	-0.786176	-0.38115	1.14211	-0.226586	-0.238253	0.0545028	0.262396	0.851761	0.680468	-0.317701	-0.560674	0.552715	0.311819	-0.547687	-0.363776	-0.945892	0.388395	-0.272135	-0.528528	0.0995228	0.0363321	-0.409222	-0.495626	0.891346	-0.457916	1.44612	0.985559	-0.619857	-0.313067	-0.424502	-0.0591278	0.810519	-0.612284	-0.525948	-0.448141	0.891625	0.105063	-0.860688	-0.724123	-0.303056	1.07486	-0.150136	-0.19762	-0.244909
TCGA-DD-A115	-0.773495	-0.364916	-0.173624	0.817527	-0.536503	0.23265	0.023422	-0.57911	-0.0726129	-0.247697	-0.600778	-0.0828582	-0.573113	-0.284842	0.721859	-0.296082	-0.294053	-0.313574	-0.0250592	-0.100055	-0.0587782	-0.272262	-0.638559	0.247767	-0.940254	-0.363301	0.481325	0.0696251	0.554641	-0.0570284	-0.435964	-0.11346	0.20248	-0.573185	0.369613	0.0278275	1.26685	-0.688154	-0.850558	0.374985	-0.322061	-0.142592	0.336238	0.275153	-0.258411	0.783366	-0.120988	0.184477	0.600313
TCGA-LG-A9QD	0.107289	-0.347669	-0.230083	-0.755528	-0.611345	-0.649942	-0.843163	-0.799598	-0.516887	-0.781259	0.00695182	-0.646147	-0.728014	-0.88902	-0.443938	-0.736007	-0.862299	-0.726299	-0.381791	-0.630333	-0.447544	-0.486094	-0.506469	-0.708716	-0.573561	-0.382248	-0.818623	-0.663786	-0.671937	-0.735725	-0.12668	-0.539944	-0.75689	-0.52886	-0.654557	-1.01853	-1.02553	-0.361962	-1.1764	-0.953995	-1.16441	-0.54516	-0.663703	-0.958722	-0.297929	-0.835844	-0.142705	-0.626021	-1.00415
TCGA-CC-A7IF	-1.01119	-0.344422	-0.1921	-0.728997	-0.585577	-0.816049	-0.272919	-0.578407	-0.588631	-0.451848	-0.628891	-0.58733	-0.532278	-0.301768	-0.182462	-0.567148	-0.615173	0.477107	-0.592667	-0.604972	-1.29291	-0.457815	1.02575	-0.54214	-0.56379	-0.345504	-0.155714	-0.800012	-1.00015	-0.054776	-0.838254	-0.707918	-0.882717	-0.547008	0.261126	-0.384823	0.536123	-1.62789	-0.170785	-0.657728	-1.11173	-1.08303	-0.564763	0.324868	-0.464362	0.0244952	-0.151446	-0.103147	-0.310646
TCGA-DD-AAE0	-0.655606	0.0971802	-0.230083	0.00887011	-0.723563	1.58274	-0.503641	1.09853	0.752427	-0.290415	1.16471	-0.235026	0.333336	-0.912022	-0.738725	0.765571	0.53461	0.0570392	-0.0869694	-0.31826	1.52411	-0.651707	-0.666346	0.742362	0.738701	0.678542	0.6097	0.513999	-0.696705	0.418179	-0.616708	-0.744423	-0.0287674	0.320848	-0.652735	1.41564	-0.178628	1.02762	0.73485	0.114606	-0.662927	-0.629811	1.25247	4.35399	-0.262035	-0.833899	-0.0532322	0.619261	-0.0801852
TCGA-CC-A7IK	1.4905	-0.382229	-0.230083	0.113618	0.25173	-0.388589	-0.0572203	-0.0595605	0.0254526	1.76263	1.2215	2.96422	1.49703	2.28734	-0.673496	1.01597	1.39793	1.53047	0.454843	2.78813	-1.2674	-0.0877566	0.0660268	0.53812	0.50753	0.039264	0.0319655	0.605978	1.99056	1.54076	-0.0358074	0.0918454	1.27556	-0.484508	1.01802	0.165285	1.26086	0.198768	0.585859	1.02262	2.24029	0.0175796	-0.503996	-0.968433	-0.390322	0.324078	-0.154624	2.27066	-0.127338
TCGA-CC-A7II	-0.437023	0.0925459	2.05362	0.297121	-0.380301	1.37214	0.198177	-0.242493	0.173303	-0.68775	1.92555	-0.368294	-1.21493	-1.32729	-0.854137	7.63602	1.60129	-0.415489	0.106417	0.212655	0.513961	-0.815084	-0.454647	-0.563193	2.0884	2.97099	1.47666	3.69707	-1.08033	1.19412	2.32318	-0.455318	12.025	0.430412	2.21315	1.98622	0.216772	1.04776	2.89768	0.522205	0.609077	-0.151701	-0.729892	0.977132	-0.157002	-0.613891	-0.121763	0.533387	-0.203002
TCGA-G3-A6UC	-0.0273165	-0.387319	-0.230083	0.157152	-0.451235	-0.351326	-0.495322	-0.328773	-0.165373	-0.292027	-0.435872	-0.0322865	0.829831	1.06714	1.96119	-0.238812	-0.269936	-0.993039	7.99823	0.0439195	-0.840214	0.0120993	0.886045	-0.172514	-0.52012	-0.330294	-0.384457	-0.538257	1.79992	-0.65656	0.595385	0.129649	0.0120277	-0.306758	-0.34334	0.228047	-0.0803612	0.0521021	0.309956	0.264915	0.255652	0.601166	-0.245187	-0.968583	-0.359093	-0.345894	-0.141783	2.86931	0.611044
TCGA-G3-A25T	-0.205567	2.06745	-0.11532	-0.163728	0.461931	-0.913564	-0.152962	-0.533193	2.97891	0.0543645	0.0529309	-0.559848	-0.313117	-1.46424	-0.0867779	0.992057	-0.491155	-0.967048	-0.467229	-0.0887459	-0.108193	-0.458367	-0.498739	1.97017	-0.445949	-0.414812	-0.043021	0.110362	-1.4426	-0.0780473	1.51319	-0.54714	-0.812072	1.904	0.508431	-0.367777	-0.80674	2.49823	1.4603	1.03073	0.299325	-0.419068	1.00672	1.38611	0.253197	-0.494366	-0.135787	-0.364353	1.11469
TCGA-DD-A73C	2.44282	0.488912	-0.181313	0.959839	0.102931	-0.707886	0.598763	0.40945	0.0436174	0.321899	-0.277099	1.16786	0.329381	0.685557	3.31949	0.501892	1.25189	0.843391	-0.555925	0.691663	0.810261	2.44642	-0.0299509	0.660727	-0.47883	-0.192331	-0.277415	-0.445846	1.54861	-0.550011	2.67023	1.37166	-0.540534	-0.579234	-0.615708	-0.119841	-0.470114	0.395844	-0.853766	0.275164	1.07984	2.04033	0.398681	-0.71896	0.352173	2.01609	-0.133846	0.802515	0.11482
TCGA-ED-A97K	1.25142	11.0138	0.235142	1.14814	1.40471	-1.08446	1.53169	1.50976	3.13416	2.61477	1.93615	2.56028	1.89415	1.0065	1.22998	0.339201	1.55078	0.0427749	-0.498758	2.36337	2.36729	0.185878	1.231	3.07169	0.0996353	-0.414812	1.83656	4.86843	-0.0599876	-0.0724516	0.0250967	2.31357	0.038621	-0.223766	0.383857	0.590038	0.843641	0.435631	1.2029	2.35026	5.11479	2.2891	0.358886	0.488833	1.88935	0.698197	-0.0688368	9.84935	3.42248
TCGA-5R-AA1D	-0.464364	-0.348362	-0.0716693	-0.0391327	-0.153033	-0.84538	0.0426542	0.208105	-0.0177434	-0.136609	-0.713282	-0.236104	-0.560198	-0.747881	2.94897	-0.578476	-0.239329	-0.915501	-0.455865	-0.119136	-1.0178	4.09553	-0.340459	0.367413	-0.704154	-0.37868	-0.868444	-0.849963	-0.897808	-0.667924	0.101625	-0.10595	-0.909545	-0.293781	-0.481094	-1.47705	-1.08933	-0.462782	-0.157908	-0.38942	-0.484905	0.0553621	-0.379749	-0.833218	1.45052	-0.639939	-0.0971309	-0.805743	-0.580996
TCGA-DD-A3A1	-0.421862	-0.367251	-0.230083	-1.12309	-0.996358	0.20993	-0.844019	-0.990472	-0.138061	-0.860117	-0.662752	-0.809722	-1.14469	-1.23401	-0.917621	-0.992111	-1.09323	-0.397044	-0.588207	-0.241543	2.14172	-0.911258	-0.784557	-0.393614	-0.257791	-0.414812	-0.621031	-0.168169	-0.803175	-0.621123	-0.295553	-0.729398	-0.471901	-0.555081	-0.538433	-0.401175	-0.762096	0.22605	-0.93642	-1.14061	0.0204826	-0.971857	-0.270065	-0.0467304	-0.50691	-0.950659	-0.0978389	-0.809139	-0.125038
TCGA-CC-A9FU	0.522432	-0.334346	-0.18846	-0.0352565	-0.577064	1.134	0.127412	0.83898	-0.582562	0.931741	3.10506	0.323918	-0.107773	0.66546	0.372937	0.594574	1.47566	1.29488	2.0864	1.33866	0.0600307	-0.907111	0.804763	0.0458696	1.35893	-0.300886	-1.12379	1.72365	-0.426263	0.927694	-0.543795	-0.401872	4.82602	-0.377784	-0.0144563	3.82725	1.48682	-0.127484	1.61597	0.392024	0.548322	0.224675	0.435414	1.61135	-0.466377	-0.576271	-0.065378	-0.276094	-0.289632
TCGA-BC-A5W4	-1.14717	-0.338774	-0.176125	-0.887371	-0.780895	2.46778	-0.914854	-0.717588	0.430615	-0.934485	-0.694841	-0.632876	-0.689985	1.79817	-0.482423	-0.771214	-0.541918	-0.95799	-0.258858	-0.58805	0.132427	-1.1411	0.368142	0.997878	-1.06685	0.0282522	-0.381431	-0.472754	-0.0393032	-0.619535	-1.13971	-1.20044	0.458041	-0.056783	-0.590153	-0.47358	-0.605674	-0.600999	-0.313498	-0.267556	-0.170525	-0.923668	0.00287931	1.43241	-0.540885	-1.03799	-0.137642	-0.269238	-0.571
TCGA-XR-A8TE	0.582945	-0.196335	-0.230083	-0.0252148	0.57838	-0.851236	0.482212	0.238108	-0.523952	1.45074	0.375016	1.22994	0.656835	0.442061	0.988022	-0.340154	0.907336	-0.445293	1.51268	-0.441319	-0.141979	-0.535196	-0.499999	0.646386	0.0913755	-0.370251	0.332869	-0.542518	1.07833	-0.630142	2.22426	2.31423	-0.177322	0.256863	-0.545955	0.0720122	-0.0181067	0.876761	0.522835	0.474287	2.05627	0.448243	-0.874767	-0.248772	0.142873	-0.234516	-0.153649	2.30585	3.34358
TCGA-CC-A7IE	0.0942222	-0.368483	-0.230083	-0.89436	-0.159752	0.860909	0.367874	0.544091	-0.180635	-0.380946	1.7297	0.027818	-0.724434	0.793064	-0.828504	-0.0629273	-0.202168	-0.915179	1.40429	-0.333072	-0.546707	-0.517326	-0.250938	0.391084	-0.556605	-0.026672	-0.2107	-0.639586	-0.813501	0.262321	-0.203238	-0.345644	-0.695288	-0.33621	-0.0635309	-0.644737	-0.221396	0.877642	0.266677	-0.619609	-0.50659	-0.492859	-1.04689	0.362757	-0.33237	-0.891621	0.0508583	-0.160803	-0.625287
TCGA-BC-A8YO	1.34327	-0.118649	-0.180423	1.41152	2.05107	-0.51973	3.24347	0.387496	1.21422	2.69299	1.54374	3.40995	1.25575	1.89248	-0.815643	2.55666	3.83972	1.94963	-0.475118	3.88843	-0.481431	0.659437	4.04667	1.33448	1.21076	3.84418	1.34831	3.15277	-0.0714761	4.56665	1.23931	3.74196	0.749674	0.0357364	0.962782	1.18728	1.05028	0.498865	3.43118	5.24492	0.935802	0.758773	-0.806453	-0.210037	0.435941	1.21121	0.0618733	2.03971	0.0151999
TCGA-CC-5262	-0.6238	-0.368753	-0.18012	-0.260289	-0.105886	1.0349	-0.423589	-0.458266	-0.0661162	-0.470448	-0.671601	-0.602269	-0.393462	-0.336989	-0.346959	0.100275	-0.836435	0.170027	-0.519041	-0.28829	1.00637	0.178392	-0.583582	0.853783	0.154368	1.59092	0.460465	0.306628	-0.265988	-0.149989	-0.89539	-0.231337	0.227158	0.455101	-0.196122	-0.278009	-0.318252	-0.152347	-0.519253	0.559959	-0.34698	-0.799078	0.883091	0.226821	-0.0360985	-0.31148	-0.11273	-0.56801	-0.722013
TCGA-CC-A5UD	-0.091759	-0.398262	-0.121805	0.0719233	0.805332	-0.873129	0.323933	-0.448321	0.346183	0.220172	-0.0362458	0.370219	0.873811	0.507531	-0.248026	0.991924	0.499822	1.07328	0.407863	0.914766	-1.34634	-0.656499	0.670763	0.933005	0.896664	-0.06905	0.581462	4.2394	-0.440129	1.74719	0.280758	0.314748	0.617827	3.5477	2.56114	1.56974	1.55553	2.38758	1.49901	2.66377	0.426473	-0.341919	2.8603	-0.545499	-0.276697	-0.0592592	-0.115539	1.95145	0.081341
TCGA-CC-A7IL	-1.04711	-0.39222	-0.230083	-0.944292	-1.08316	-0.0728262	-0.75226	0.164917	-0.166469	-0.99077	-0.661408	-0.85579	-0.211339	-0.0848672	-0.341921	-0.765674	-0.818079	-0.520273	-0.402902	-0.717421	-0.873589	-0.976211	-0.443064	-0.788447	-0.251556	-0.386811	-0.567724	-0.81231	0.930678	-0.419041	0.583472	-0.915621	-0.0934432	-0.499346	-0.31562	0.0064355	0.946819	-1.25183	-1.11598	-0.382907	-0.33735	-0.909599	0.251381	-0.693754	-0.546321	0.722273	-0.162726	-0.625334	-0.137182
TCGA-DD-A1EJ	-1.10691	-0.319025	-0.199123	-0.50823	0.126141	2.13929	-0.166426	0.336605	-0.280756	1.15479	-0.474416	1.20726	0.440654	0.950076	-0.0767591	-0.0112137	1.71379	0.61193	0.631697	-0.439181	-0.751446	-0.571806	-0.489206	-0.214902	0.32374	-0.104096	-0.113234	-0.145441	-0.526746	0.440121	1.75354	0.7405	0.51948	0.439623	0.510375	0.393767	0.490818	0.485298	0.534882	0.0579002	1.68752	0.425788	0.110764	0.38211	-0.275357	0.477637	-0.145911	-0.320349	0.786353
TCGA-UB-A7MF	-1.26213	-0.0443548	-0.19413	-0.569895	-0.197961	0.209925	-0.244719	-0.664995	-0.378812	-0.469137	-0.679062	-0.82637	-0.573068	-0.429695	-0.894172	-0.214892	-0.278656	0.612451	-0.469224	-0.257602	1.37985	0.191684	0.569863	0.192916	1.16291	-0.349208	0.251833	-0.0463326	-0.7031	0.215367	0.490023	-0.538519	-0.229674	-0.619343	-0.176596	0.249559	-0.49704	0.313512	0.700012	-0.790531	1.06567	-0.041583	0.104888	0.229244	-0.353653	-0.569198	0.120509	-0.526976	-0.100863
TCGA-CC-A123	-0.574695	-0.378404	-0.230083	-1.05567	-1.18051	1.51455	-0.942883	0.0471282	-0.628079	-0.779962	0.114627	-0.857405	-0.927685	-1.58974	-0.927463	-0.107423	-0.84802	-1.3441	0.273858	-0.92571	1.42791	-0.778861	-0.795864	-0.130055	-0.907957	-0.414812	-1.23531	-0.363432	-1.37442	-0.534208	-1.74347	-1.48506	2.87748	-0.611641	-0.334992	-0.827933	-1.60002	-0.60264	-1.03934	-0.695318	-0.812596	-1.24708	-0.924852	1.04987	-0.512815	-0.826472	-0.129614	-1.07466	-1.22901
TCGA-MI-A75E	-1.00449	-0.288694	-0.230083	-0.52833	-0.409269	-0.353011	-0.613747	-0.743482	-0.256221	-0.849676	-0.57066	-0.730108	-0.663057	-0.803098	-0.246449	-0.34632	-0.840482	-0.508216	-0.344386	-0.830299	0.450126	0.318553	-0.601437	-0.927666	-0.64555	-0.376919	-0.993555	-0.438755	-0.229762	-0.555949	-0.347945	-0.651393	-0.323035	0.268161	-0.449303	-0.472178	-0.679828	-0.955561	-0.880301	-0.527719	-0.194799	-0.439666	0.0264094	-0.170745	-0.125799	-0.701709	-0.127494	-0.276402	-0.226245
TCGA-CC-A8HS	1.39907	-0.345757	-0.0700652	0.277493	-0.132454	-0.651572	-0.14612	0.36004	-0.282625	2.31498	1.18378	1.49624	0.208168	1.89035	-0.435944	0.0720934	3.91643	1.60061	1.27757	1.74925	0.780634	0.0676894	-0.528206	0.273246	1.28566	-0.220152	1.15345	1.3983	0.312492	2.43979	-0.170771	0.687737	1.52	0.0263933	0.155402	2.27355	0.947154	0.160265	1.36903	0.681201	0.904447	0.371983	0.104841	0.863348	-0.377049	-0.14177	-0.130751	1.07307	0.118002
TCGA-CC-5263	2.45628	8.77496	-0.180651	3.19899	2.80998	-0.0736441	3.83479	0.970979	2.37224	4.96615	0.33029	5.33743	3.27651	0.914061	2.4173	3.04111	2.66107	6.00914	0.104653	3.40433	-0.393351	0.18457	2.61598	2.63228	4.51196	-0.279511	1.48907	4.112	0.399367	8.3414	0.799927	2.65711	0.770744	0.568678	1.66644	2.22028	1.90186	0.964773	1.69826	4.03871	0.448778	1.12127	1.03183	0.864891	0.753635	7.42122	-0.113306	0.69646	1.29386
TCGA-BC-A216	0.305656	-0.246643	-0.230083	0.992022	-0.0637921	-0.693323	0.0847192	-0.15877	-0.316476	0.688135	-0.774152	0.541949	-0.259793	0.437117	-0.835031	-0.0192163	0.32822	0.933385	-0.444795	0.811883	2.13751	-0.719997	2.93717	0.38204	1.88123	0.574359	0.816768	0.295976	-0.197514	1.6465	-0.888414	1.23332	-0.404214	-0.253293	0.6096	0.216349	-0.600835	0.730236	-0.185167	0.297817	-0.747861	-0.00854851	0.21284	0.426847	-0.356516	0.152236	0.0711774	0.261408	-0.282453
TCGA-NI-A4U2	-0.87994	0.174769	-0.215471	-1.07864	-0.941521	-0.799484	-0.907923	-0.85328	-0.716989	-0.923365	-0.975919	-0.834276	-0.846836	-0.547096	-0.523879	-0.807963	-0.976391	-1.31248	0.172848	-0.854238	-1.03388	0.339922	-0.332035	-0.0143907	-1.33993	-0.361487	-0.992116	-1.2201	-0.970251	-0.708891	-1.25004	-0.740114	-1.19457	-0.618248	-0.577927	-1.34929	-1.19619	-1.51896	-1.18136	-0.940786	-1.33041	-0.977306	-0.547693	-0.523482	-0.260349	-0.361291	-0.158965	-0.685243	-0.868101
TCGA-DD-A39W	0.838248	-0.368723	-0.230083	0.248899	0.232429	-0.899296	-0.311688	-0.323315	-0.442929	0.920966	-0.371387	0.75718	-0.165121	-0.609569	0.718734	-0.585636	0.27882	0.35405	0.00629624	-0.232491	-1.1293	-0.232653	-0.697484	0.151923	-0.507904	-0.243696	1.46412	-0.666269	1.88423	-0.603456	2.72901	1.63447	0.180496	-0.621483	-0.563935	0.182369	-0.127152	0.814998	-0.106512	0.56868	2.2461	1.51455	-0.945812	0.762959	-0.0747671	-0.0810113	-0.160531	0.847946	-0.238575
TCGA-DD-A4NK	0.523769	-0.0748804	-0.230083	-0.0249739	-0.563744	-0.486289	0.177384	-0.126412	-0.459393	-0.743951	0.4501	0.104087	-0.384246	0.062363	1.18461	-0.691467	-0.322346	0.168975	-0.495928	-0.0363332	-0.89832	0.218448	-0.369887	-0.232378	-0.549412	-0.276048	-0.0757441	-0.284217	0.863122	-0.690225	1.25507	0.879475	-0.361234	-0.61134	-0.61271	-0.270945	-0.150539	-0.414064	-0.404518	-0.00307828	-0.0952421	0.545362	-0.450381	-1.0233	0.0683754	-0.328415	-0.160015	0.052264	0.42379
TCGA-CC-A7IH	0.842946	-0.295334	-0.230083	0.059587	1.35167	-0.886836	-0.197873	-0.318082	-0.434971	0.0976449	-0.222693	0.349776	-0.0902616	0.201953	0.0633428	-0.568948	0.465155	0.444925	-0.0172984	0.2055	-0.632067	0.0457727	0.138775	0.115452	0.319682	-0.414812	3.65295	-0.0747921	2.58214	-0.475845	-0.105068	0.247858	0.435822	0.667462	-0.433522	-0.145368	0.0715369	0.749376	0.527083	0.162801	0.3643	0.794244	-0.363885	-1.11387	0.00129964	-0.395099	-0.166884	0.735871	-0.288052
TCGA-DD-A4NV	-0.121976	-0.164314	-0.145805	0.767386	0.358493	-0.142744	0.0813834	-0.0217257	-0.0428991	-0.192467	-0.0633917	1.09003	-0.0487939	0.62517	1.36854	-0.209128	0.221146	0.0506687	-0.484746	-0.0764522	0.136409	0.845452	-0.375018	-0.607452	-0.262538	-0.145687	0.87414	0.136578	1.22307	-0.657505	-0.209409	0.57244	-0.204987	-0.474614	-0.423918	0.46897	-0.376628	-0.318554	-0.414263	-0.0391031	0.673901	1.53175	0.609739	0.180699	0.275919	0.0281469	-0.12121	1.87876	1.2052
TCGA-ED-A7XO	-0.951262	-0.200545	-0.173662	0.11053	-0.569586	0.882	-0.350203	-0.54658	-0.649687	-0.821009	-0.81663	-0.538037	-0.909522	-0.550339	-0.277289	0.494127	-0.532889	-0.727653	-0.303033	-0.100928	1.41991	-0.318525	-0.50909	-0.658886	-0.414362	-0.363336	-0.628547	-0.286611	0.0476278	-0.0967751	0.0608867	-0.953843	0.260574	-0.544656	0.818674	-0.51692	-0.0231003	-0.597419	0.231339	-0.130294	-0.0448641	-0.45524	-0.14727	-0.368966	0.020386	-0.518035	-0.143952	-0.579373	0.605142
TCGA-DD-A3A7	-1.29172	-0.383268	-0.0668819	-1.3311	-1.08379	-0.493906	-1.19001	-0.887417	-0.33455	-0.95562	-0.976148	-1.24155	-1.13953	-1.4483	-0.946545	-0.931291	-1.11723	-1.06598	-0.593022	-0.966616	0.731281	-1.09921	-0.584113	-2.2077	-0.767737	-0.414812	-0.562074	0.551895	-0.984072	-0.457145	-1.68307	-1.40015	-0.32452	-0.554116	-0.427135	0.0104327	-1.21861	-1.16685	-1.23011	-1.4896	-0.641162	-1.27192	-0.479529	0.412715	-0.5613	-0.285114	-0.137403	-1.12993	-1.18905
TCGA-CC-A3MB	0.181322	0.725183	-0.157849	0.632154	0.558714	0.742666	0.23856	0.871187	-0.587892	0.783366	-0.429074	0.365907	0.481471	1.1653	-0.678473	0.474552	0.665993	1.41851	-0.500484	-0.340122	1.08288	-0.539335	-0.502275	-0.205244	0.906207	-0.414812	0.882714	-0.392925	-0.281852	1.20807	1.50488	0.136414	-0.0679802	0.759348	1.12257	2.13716	1.50634	0.408869	-0.0849265	0.0677535	0.323213	0.156606	0.897847	0.0750102	-0.242267	0.842233	-0.152204	0.0958887	0.814124
TCGA-CC-A8HU	-0.956722	0.117949	-0.230083	0.0546655	0.468716	0.0434738	-0.27134	-0.189967	-0.115139	-0.0117931	0.117894	0.00866737	-0.323948	0.841989	-0.857458	1.81638	0.229677	1.2292	-0.0116315	0.682485	0.322653	-0.876697	-0.355028	-0.442315	0.948402	-0.414812	-0.447819	1.17486	-0.472209	1.45347	1.53948	-0.989684	-0.1451	-0.621503	-0.126252	2.06062	1.65089	-0.328296	1.1453	-0.861848	-0.250495	-0.552673	-0.84922	-0.329479	-0.455124	-0.294914	-0.152384	-0.424973	0.213185
TCGA-DD-A4NA	0.678664	5.06092	15.4174	0.445407	2.10423	-1.08732	3.95814	1.90882	6.89284	2.07534	0.408075	1.95781	3.34355	0.994056	-0.438181	-0.530293	2.40545	1.31152	0.0627477	0.683415	0.164284	0.0749655	0.710806	4.32817	1.9611	-0.324456	3.49145	0.811272	0.387314	0.153555	-0.017692	4.33746	-0.889449	-0.316008	0.588949	0.653241	0.954148	2.25802	0.78528	5.06284	2.1734	4.8319	4.32316	-0.475621	0.841085	3.39451	-0.0058729	0.0606394	2.32128
TCGA-CC-A9FW	0.694856	-0.238523	0.179708	0.472969	-0.197034	-0.289583	0.102271	3.01665	-0.386433	0.188826	0.675421	-0.259232	-0.509057	-0.0152557	-0.534367	-0.0379027	1.58194	-0.102578	1.26743	-0.108329	-0.97532	-0.965343	-0.143574	0.893676	-0.299048	-0.340037	0.71161	-0.350624	0.13347	-0.182742	0.397071	-0.0362935	1.65065	-0.297986	-0.356922	1.01384	1.17439	1.07099	-0.565515	0.294122	0.485946	3.09366	0.193776	1.7954	-0.449927	0.612574	-0.133572	0.302162	-0.401096
TCGA-DD-A1EH	1.80236	-0.223289	0.0527069	2.62176	1.7124	-0.0147926	2.24104	5.801	0.278418	2.81876	-0.0233824	2.80197	2.28208	1.73868	-0.0918315	-0.460468	1.81705	1.34693	-0.0111515	0.0451764	0.938971	0.369416	-0.292924	0.634661	1.00241	0.285495	-1.30805	0.279963	2.42701	0.398612	-0.0381552	1.79619	0.726667	0.377723	-0.437593	1.02656	0.32545	0.0071553	0.249477	1.73383	0.162441	1.24494	0.569692	-0.89912	-0.065369	0.893105	-0.150464	0.995913	-0.396259
TCGA-CC-A3MA	0.459515	-0.330331	-0.230083	2.42977	1.39064	-0.268159	0.734624	0.798527	2.99347	1.51846	0.938214	1.62572	-0.177074	0.567173	-0.396676	0.934678	0.845546	0.348609	0.0326355	4.69826	0.670616	0.281836	-0.291311	0.596613	0.139587	-0.37227	0.672827	1.79948	-0.640613	1.5476	0.48973	3.03869	0.32127	6.23636	2.39401	1.32821	0.668949	1.08169	1.28294	1.11658	2.32696	1.61695	3.07031	0.0164925	0.519235	0.609032	-0.147932	1.01787	0.508434
TCGA-DD-A4NH	0.801057	1.43711	3.15553	-0.625748	0.0714732	-0.403203	-0.0864256	0.676135	1.51682	0.752907	0.240286	1.32307	0.171906	1.0556	-0.711694	-0.422476	0.238822	0.961328	0.117423	0.153507	0.369852	-0.648254	-0.0925423	-0.308193	1.09444	-0.0566771	1.85923	0.886897	0.79166	0.0699518	-1.08352	0.124885	-0.314652	-0.235056	1.30554	0.637869	1.45026	-0.722561	-0.231533	0.110209	-0.0285981	-0.409571	1.15353	0.932443	0.358031	1.7954	-0.12035	0.409292	-0.394533
TCGA-2Y-A9H0	-0.902171	-0.0154298	0.29548	0.0578059	-0.00128914	0.841456	-0.394271	-0.670745	-0.682489	0.241818	-0.517586	-0.32615	-0.809873	-0.0394308	-0.770337	-0.118947	-0.424881	0.519861	-0.113346	-0.237588	-0.561775	-0.858744	1.20358	-0.33478	0.0167462	-0.414812	-0.138155	-0.101205	0.0740314	1.52249	-0.594489	-1.10897	-0.174699	-0.627967	2.04764	-0.482126	2.50075	-0.74657	-0.0525208	0.449997	0.348315	-0.578996	-1.04225	0.17962	-0.49416	0.599728	-0.042275	-0.502417	-0.477115
TCGA-RC-A6M4	-0.508173	-0.377874	-0.195564	-0.587964	-0.749538	-0.610836	-0.820168	-0.933427	-0.529029	-0.817548	-0.225646	-1.04119	0.0338644	-0.849081	-0.209032	-0.318673	-0.720948	-0.810373	-0.605293	-0.365384	-1.04655	-0.983507	-0.644942	-0.54173	-1.09524	-0.414812	-0.218558	-0.568689	0.803743	-0.385463	0.824339	-0.194862	0.763867	-0.00466348	-0.474554	-0.604819	-0.633412	-0.859921	-0.344782	-0.360013	-0.0140737	-0.18634	-0.459545	-0.630497	-0.459563	-0.588841	-0.166884	-0.0186081	-0.526122
TCGA-WX-AA47	-1.40956	-0.395446	-0.230083	-1.21336	-0.969872	-0.875367	-0.960346	-1.01191	-0.43871	-1.21082	-1.01323	-1.27302	-1.17146	-1.20722	-0.931661	-0.417046	-1.0831	-1.27022	-0.51341	-0.986899	-1.22082	-0.993334	-0.629017	-1.47189	-1.11623	-0.316927	-1.23912	-0.923584	-0.743318	-0.660119	-0.920443	-0.84872	-1.13462	-0.447607	-0.577996	-1.49937	-1.23173	-0.588916	-0.61209	-1.31081	-1.41694	-1.20812	-0.498532	-0.211638	-0.580805	-1.08413	-0.152348	-0.859504	-1.06299
TCGA-DD-A116	-0.412762	-0.382872	-0.151912	-0.60552	-0.574619	-0.827574	-0.948596	-0.74069	-0.557376	-0.849309	-0.193099	-1.11471	-0.175145	-0.748201	-0.810982	-0.846461	-1.09988	-0.949401	-0.436786	-1.15152	-0.291516	-0.548667	1.27801	0.43156	-0.771102	-0.414812	-0.211221	-0.799531	-0.740527	-0.623909	-0.783323	-1.25012	-0.128122	0.207962	-0.496513	-0.677449	0.0637711	-0.783277	-0.601749	0.0881802	-1.07512	-1.12334	0.0472505	1.33205	-0.476559	-0.682225	-0.103339	-0.572289	-1.06797
TCGA-FV-A4ZP	-1.14773	0.531782	-0.230083	-1.19928	-1.45018	1.70262	-1.17318	-0.800201	-0.32173	-1.30857	-0.588708	-1.53683	-1.23022	-1.92234	-0.946545	-0.283785	-1.22447	-1.32261	-0.534449	-1.11719	1.50291	-0.955582	-0.804796	-1.37805	-0.861667	-0.414812	-1.04147	2.2877	-1.63639	-0.6572	-1.40814	-1.53324	0.976064	-0.251159	-0.397637	0.233863	-1.55666	3.8283	-0.73403	-1.40948	-1.2558	-1.17287	-0.743276	5.94745	-0.481664	-0.866225	-0.013274	-1.21363	-1.2357
TCGA-CC-5259	-0.404865	-0.368165	-0.0662874	-1.16238	-1.23496	-1.10065	-1.18953	-1.03531	-0.733055	-1.1751	-0.889438	-1.34185	-0.882872	-1.81812	-0.916246	-0.762042	-1.02894	-1.22505	-0.339085	-1.20804	-0.932417	-1.01336	-0.771258	-1.76993	-0.847542	-0.364999	-1.2807	-0.780427	-1.30245	-0.49677	-1.79127	-1.23952	-0.158862	-0.309813	-0.493406	-1.06895	-1.54516	-0.258631	-0.978328	-1.44641	-1.21629	-1.25361	-1.09243	-0.161645	-0.593675	-1.1604	-0.063323	-1.06017	-0.98474
TCGA-PD-A5DF	-0.37722	-0.177617	-0.0876141	-0.127188	0.198184	2.59586	0.120091	-0.196375	-0.263722	0.248512	-0.339669	0.250559	-0.516204	-0.00668231	-0.432645	0.143795	0.165485	-0.666189	-0.214184	0.0752487	-0.218491	-0.260596	-0.29174	0.319006	-0.659843	-0.371484	0.141907	-0.366758	-0.358336	0.0368778	-0.429268	0.0958208	-0.524341	-0.565987	0.207177	-0.137171	-0.708637	0.877766	-0.0731368	-0.028889	0.278762	0.219351	-0.117617	-0.592235	0.268586	-0.039367	-0.0896751	-0.722954	0.719376
TCGA-DD-AAD6	-1.19331	-0.398262	-0.163609	-0.884316	-0.354856	-0.846443	-0.255922	-0.613675	-0.563582	-0.706308	-0.302027	-0.443609	-0.764595	-0.192365	-0.891212	-0.560643	-0.190573	-0.245041	0.225558	-0.315866	0.945189	-1.03444	-0.584177	-1.13585	-0.279738	-0.232867	-0.969706	1.31888	-0.960949	0.33689	-1.12359	0.272536	-0.733592	-0.59828	-0.161649	0.0191442	-0.820664	-1.26168	-1.23353	-1.09919	-1.06553	-0.816778	-0.875553	-1.26445	-0.545626	-0.620357	-0.148872	-0.882197	-0.893806
TCGA-DD-A3A4	-0.383773	-0.394767	-0.230083	-0.698172	-0.00487336	0.0647239	-0.966822	0.574866	-0.754437	-0.726348	-0.900981	-0.615516	0.112688	-0.606077	-0.207793	0.312654	-1.03832	0.237429	-0.43344	-0.518635	-1.05412	-0.179369	-0.797895	-0.754889	-0.672643	-0.414812	-1.03968	-1.06686	0.0139952	-0.682285	0.787311	-0.265809	-0.729861	-0.26607	-0.602414	-1.25914	-0.279541	-1.42877	-1.11974	-0.585644	-1.13622	-0.720089	-0.970534	-1.0366	-0.374331	0.617873	-0.166884	-1.1079	-0.773875
TCGA-DD-A1EE	2.05589	-0.389147	-0.230083	0.807981	1.95869	-0.319084	0.44706	-0.356798	-0.0165546	0.40252	0.606203	1.09029	0.875932	0.916239	-0.32029	0.674097	0.137764	1.75736	-0.562094	0.971893	-0.708273	-0.204242	-0.672927	-0.0844366	0.183379	-0.133208	0.197303	0.27495	3.53028	-0.2782	1.70748	2.48745	0.222589	2.00461	-0.303984	0.236657	0.224814	0.985066	-0.152069	1.52698	1.55439	1.35365	0.184209	-0.761061	-0.367323	0.863907	-0.15643	1.78906	-0.0179891
TCGA-CC-A5UE	-0.374882	2.3468	-0.230083	-0.872662	-0.225535	0.70408	-0.329013	0.132086	-0.495755	0.439338	-0.582034	-0.0258797	0.829925	0.0451846	-0.889058	3.82037	-0.430271	0.817553	-0.0543431	3.52853	-1.2913	-0.843877	0.164278	0.0181188	1.52315	-0.367556	-0.38791	0.280463	0.107815	1.31434	0.560812	-0.160365	0.898298	1.00135	0.661298	-0.0156583	3.43456	0.36262	-0.460099	-0.256727	-0.383277	-0.345796	1.62121	0.30146	-0.396533	0.192856	-0.131797	-0.202545	0.0140544
TCGA-BC-4073	1.3775	0.481397	0.212313	1.79042	1.07733	0.222157	3.90959	1.1123	0.781815	2.78542	0.740357	2.19522	1.40725	0.968379	-0.446334	0.68607	1.2926	0.904049	0.546245	1.6575	0.815549	0.172571	2.73876	0.315039	0.0688456	-0.37445	0.0299614	0.191878	0.458185	1.6654	0.343606	2.75646	0.508539	1.0014	2.05813	0.291825	-0.211609	0.705642	0.620485	2.68842	1.89867	0.606807	-0.214512	-0.751954	1.24184	3.12744	0.126809	-0.339863	1.68364
TCGA-G3-A3CH	-0.265071	-0.284845	-0.230083	0.22706	-0.0483362	-0.180835	-0.112736	-0.220043	-0.489737	0.495605	-0.977156	0.0806301	-0.319109	0.171066	0.748912	-0.0730161	0.287447	0.732191	-0.575555	-0.146709	-1.13626	0.315454	0.629866	-0.102502	-0.318943	-0.376165	-0.271739	-0.760427	-0.860528	-0.302912	-0.121414	0.525702	-0.747981	-0.216083	-0.458207	-0.117162	-0.539506	-0.928235	-0.717477	-0.962953	-0.735719	-0.413916	0.196828	-0.717389	-0.269179	0.128596	-0.103754	-0.510695	0.0858295
TCGA-ED-A8O6	0.0274187	-0.376954	0.446376	-0.26395	-0.614784	0.381677	0.227625	1.32633	-0.323958	0.699194	1.38322	-0.290627	-0.303554	0.0188099	-0.790131	0.217084	0.659813	-0.597357	2.27776	-0.116878	-0.573648	-0.652855	-0.620772	0.296925	-0.422273	1.27214	0.324611	-0.0200487	-0.851721	0.451746	-0.0874407	0.805672	-0.354772	-0.112174	-0.355443	1.37375	0.100689	-0.880471	-0.27978	-0.445523	-0.230905	-0.284056	-0.0894569	0.393193	-0.36415	-0.553641	-0.0935648	-0.460094	-0.759589
TCGA-CC-A1HT	1.90765	0.712994	0.164184	1.0057	2.42242	1.24669	1.36397	1.65834	0.782649	1.67889	3.47456	1.98476	0.778675	0.393219	1.36674	2.98891	0.930345	0.648434	0.308678	1.18366	0.615042	2.13739	2.49982	3.28668	0.794815	-0.145026	2.0071	3.181	-0.323293	2.20691	0.717395	4.25533	0.881648	-0.239527	4.22529	1.25521	1.05908	2.55327	2.9987	1.55811	2.89889	0.615087	0.588434	0.530711	1.98318	1.53185	0.362831	0.138485	2.139
TCGA-DD-A119	0.363082	-0.391284	-0.230083	-0.995464	-0.769881	-0.228592	-0.912056	-0.894032	-0.635029	-0.913513	-0.74362	-0.878852	-1.19583	-1.0447	-0.678546	-0.903976	-1.19302	-1.08837	-0.349025	-0.732352	-0.319988	-0.575405	-0.785775	0.53745	-0.669216	-0.382474	-0.778518	-0.796252	-0.525587	-0.671552	-1.27394	-0.915906	-0.614345	-0.45758	-0.546843	-1.06965	-1.39551	-1.03881	-0.837148	-0.448341	-1.0317	-1.18777	-0.593361	1.2886	-0.290156	-0.882081	-0.138071	-0.937536	-0.756541
TCGA-BW-A5NP	0.323309	-0.361338	-0.140771	0.012632	0.535162	-0.162964	0.354054	0.47876	-0.227346	3.26613	0.461536	1.29189	-0.0572998	1.03094	-0.788564	-0.61485	-0.351775	1.80212	1.84354	0.20942	-0.136223	-0.624967	-0.510253	1.12117	2.60352	2.07049	-0.61015	0.579334	0.340252	0.165733	0.0027941	0.0682722	0.376003	0.991374	-0.12719	2.77258	-0.397602	1.89436	0.605157	0.755901	0.0166763	0.0746812	-0.515388	1.07413	-0.371263	-0.430289	-0.160834	-0.016571	-0.556674
TCGA-RC-A6M5	-1.17001	-0.385385	-0.164676	0.0564356	-0.390737	-0.878509	-0.286003	-0.369309	-0.192049	-0.889339	-0.736829	-1.01699	0.0150267	-0.696894	1.46267	0.371845	-0.368538	-0.783066	-0.317477	-0.392544	-0.699615	1.96844	-0.520968	-1.15003	-0.919466	-0.265624	-0.878155	-1.01857	-0.263104	-0.724094	1.04848	-0.558895	-0.838318	-0.349422	-0.58771	-1.00528	-0.987313	-0.622279	-0.13673	-0.831577	-0.269937	-0.00360498	-0.369136	-0.811239	0.580918	-0.705964	-0.140299	-0.685105	0.388335
TCGA-DD-A3A9	-1.38129	-0.379131	-0.230083	-0.839857	-0.777675	-0.170146	-0.673043	-0.640244	-0.0438119	-0.556858	-0.92276	-0.923303	0.312823	-0.86776	-0.606144	-0.822229	-0.739824	-0.472623	-0.410089	-0.9376	2.17427	0.251717	0.045057	-0.956848	0.109619	-0.237498	-0.202263	0.176539	0.136963	-0.62356	-0.19042	-1.01267	-0.439913	0.286638	-0.493184	-0.0419701	-0.666511	0.495294	-0.352578	-0.697368	-0.705689	-0.890761	1.59863	0.711429	-0.239399	-0.56706	-0.0615616	-0.929456	-0.571708
TCGA-DD-A1EK	-0.542321	-0.364309	-0.13427	0.275855	-0.729601	0.204063	-0.449533	-0.106962	-0.405273	-0.263864	-0.32917	-0.661277	-0.0510363	-0.320944	0.186652	-0.831644	-0.794861	-0.300682	-0.371161	-0.512675	-0.359438	-0.760474	-0.660956	-0.425196	-1.12622	-0.371104	0.00699031	-1.0203	-0.0824424	-0.570944	-0.238422	-0.0980737	-0.346344	-0.609346	-0.362447	-0.829136	-0.667334	-1.08507	-0.811093	-0.524311	-0.509857	-0.319157	0.244932	-0.942509	-0.368941	0.724576	-0.134431	0.258645	0.161226
[truncated: 1,141 more columns]
