# Supplementary material for: Analysis of m6A RNA Methylation-Related Genes in Liver Hepatocellular Carcinoma and Their Correlation with Survival
Source: Int J Mol Sci. 2021 Feb 2;22(3):1474. doi: 10.3390/ijms22031474 (PMC7867233; doi:10.3390/ijms22031474)
Supplement: Supplementary file 1 [file ijms-22-01474-s001.zip › Supplementary/Supplementary Table S2.xlsx]

## Sheet: Clinical BCR XML.merge
A0_Samples	A18_Sex	A19_Height	A1_OS	A20_Weight	A21_BMI	A22_histological_type	A23_Tumor_tissue_site	A2_Event	A3_T	A4_N	A5_M	A6_Stage	A7_Grade	A8_New_Event	A8_New_Event_Time	A8_New_Event_Tissue	A8_New_Event_Type	A9_Cancer_Status	ablations	ablations.ablation.ablation_treatments.ablation_performed_indicator	ablations.ablation.ablation_treatments.ablation_treatment.ablation_type	ablations.ablation.ablation_treatments.ablation_treatment.ablation_type_other	ablations.ablation.ablation_treatments.ablation_treatment.days_to_ablation_performed	ablations.ablation.ablation_treatments.ablation_treatment.lesions_count	ablations.ablation.ablation_treatments.ablation_treatment.treatment_cycles_count	ablations.ablation.bcr_ablation_barcode	ablations.ablation.bcr_ablation_uuid	ablations.ablation.day_of_form_completion	ablations.ablation.embolization_treatments.embolization_performed_indicator	ablations.ablation.embolization_treatments.embolization_treatment.days_to_embolization_performed	ablations.ablation.embolization_treatments.embolization_treatment.embolization_therapy_drug_name	ablations.ablation.embolization_treatments.embolization_treatment.embolization_therapy_drug_name_other	ablations.ablation.embolization_treatments.embolization_treatment.embolization_type	ablations.ablation.embolization_treatments.embolization_treatment.embolizing_agent_utilized	ablations.ablation.embolization_treatments.embolization_treatment.embolizing_agent_utilized_other	ablations.ablation.month_of_form_completion	ablations.ablation.year_of_form_completion	additional_studies	adjacent_hepatic_tissue_inflammation_extent_type	age_at_initial_pathologic_diagnosis	albumin_result_lower_limit	albumin_result_specified_value	albumin_result_upper_limit	bcr_patient_barcode	bcr_patient_uuid	bilirubin_lower_limit	bilirubin_upper_limit	cancer_first_degree_relative	child_pugh_classification_grade
TCGA-5C-A9VH	MALE	165	322	69	25.3444	Hepatocellular Carcinoma	Liver	Alive	T1	N0	M0	Stage I	G2	0	322			TUMOR FREE																					None	70	Not Available	Not Available	Not Available	TCGA-5C-A9VH	60FCD491-0170-46C0-AB14-D71F88267A14	Not Available	Not Available	Not Available	A
TCGA-G3-A25V	MALE	187	860	90	25.7371	Hepatocellular Carcinoma	Liver	Alive	T1	N0	M0	Stage I	G2	1	489	Liver	Intrahepatic Recurrence	TUMOR FREE		YES	Radiofrequency Ablation	Not Applicable	770	1	1	TCGA-G3-A25V-A40090	0E4F99EC-723C-4BA0-A89F-2C181F9054EE	12	NO	Not Available	Not Available	Not Applicable	Not Available	Not Available	Not Applicable	2	2013		None	68	0.3	0.4	0.5	TCGA-G3-A25V	F435EC00-0DB8-46B4-96BF-890A9D931DF3	0	0.6	0	A
TCGA-ED-A66X	MALE	170	406	61	21.1073	Hepatocellular Carcinoma	Liver	Alive	T3a	N0	M0	Stage IIIA	G3	1	124	Liver	Intrahepatic Recurrence	TUMOR FREE																					Mild	35	3.8	4.7	5.1	TCGA-ED-A66X	B75CA9E4-A474-4960-9343-C8E9524CD096	0.1	9	Not Available	Unknown
TCGA-DD-AADV	MALE	176	574	64	20.6612	Hepatocellular Carcinoma	Liver	Alive	T1	N0	M0	Stage I	G3	0	574			TUMOR FREE																					None	50	3.8	3.8	5.3	TCGA-DD-AADV	4C78B999-4797-4E19-8BC5-9FFD01CF768A	0.2	0.8	Not Available	A
TCGA-WX-AA46	MALE	156	756	75	30.8185	Hepatocellular Carcinoma	Liver	Alive	T2	NX	MX	Stage II	G1	0	756			TUMOR FREE																					None	61	3.5	4.6	5	TCGA-WX-AA46	02C41E28-CF14-42E2-9E15-F43248AE16E0	0	1.3	3	A
TCGA-XR-A8TG	MALE	184	898	71	20.9712	Hepatocellular Carcinoma	Liver	Alive	T1	NX	M0	Stage I	G2	1	350	Liver	Intrahepatic Recurrence	TUMOR FREE																					Mild	58	3.5	4.3	4.8	TCGA-XR-A8TG	1D7D5166-6582-4EA1-B242-37C2C3919A3C	0.2	0.5	2	Not Available
TCGA-ED-A66Y	FEMALE	160	296	59	23.0469	Hepatocellular Carcinoma	Liver	Dead	T3a	N0	M0	Stage IIIA	G3	0	296			TUMOR FREE																					Mild	51	3.8	6	5.1	TCGA-ED-A66Y	34303CDD-C31C-4B95-9965-2A5513DC322D	0.1	1	Not Available	Unknown
TCGA-BC-A10U	MALE	Not Available	837	Not Available		Hepatocellular Carcinoma	Liver	Dead	T2	NX	MX		G2	1	586		Intrahepatic Recurrence	WITH TUMOR		YES	Radiofrequency Ablation	Not Applicable	614	2	1	TCGA-BC-A10U-A13749	C5B24C75-28AD-46A1-ACEB-8F74FEED26F8	4	NO	Not Available	Not Available	Not Applicable	Not Available	Not Available	Not Applicable	4	2011		Not Available	69	3.5	4.3	5	TCGA-BC-A10U	23103931-cc29-4f89-ae9c-79d53401ecea	0	0.4	4	Not Available
TCGA-2Y-A9GU	FEMALE	154	1939	78	32.8892	Hepatocellular Carcinoma	Liver	Alive	T1	NX	MX	Stage I	G2	0	1939			TUMOR FREE																					None	55	3.5	4.4	5	TCGA-2Y-A9GU	B27720A2-E240-413C-A0F1-0B1AF3621DE2	0.2	0.3	2	Unknown
TCGA-2Y-A9GT	MALE	182	1624	122	36.8313	Hepatocellular Carcinoma	Liver	Dead	T1	NX	MX	Stage I	G2	1	1083	Liver	Locoregional Recurrence	WITH TUMOR		NO						TCGA-2Y-A9GT-A66917	2D8CCE67-5CA1-4B90-AAFD-04B8C2CF2B5D	27	YES	Not Available;1547	Doxorubicin;Not Available	Not Applicable;Not Applicable	Chemoembolization;Radioembolization	Other, specify;Y-90 Therasphere	LC beads;Not Applicable	10	2014		None	51	3.5	3.7	5	TCGA-2Y-A9GT	31A2ECC5-2D45-4823-8187-DC701DD412A8	0.2	0.4	1	C
TCGA-FV-A3I1	FEMALE	Not Available	247	Not Available		Hepatocellular Carcinoma	Liver	Dead	T2	N0	MX	Stage II	G2	0	247			TUMOR FREE																					Not Available	81	Not Available	Not Available	Not Available	TCGA-FV-A3I1	BFD20D71-18A5-4F01-8D56-84378AD92359	Not Available	Not Available	Not Available	Not Available
TCGA-DD-A11C	MALE	186	662	123	35.5532	Hepatocellular Carcinoma	Liver	Alive	T1	N0	M0	Stage I	G3	0	662			TUMOR FREE																					None	69	3.5	3.6	5	TCGA-DD-A11C	023a1ad1-fb16-437e-9806-5063b47f76bd	0.1	2.3	1	A
TCGA-DD-AADD	MALE	168	1231	68	24.093	Hepatocellular Carcinoma	Liver	Alive	T1	N0	M0	Stage I	G4	0	1231			TUMOR FREE																					Unknown	51	3.8	4.1	5.3	TCGA-DD-AADD	B44F664C-444C-4C64-A407-52FD9B55F178	0.2	0.4	Not Available	A
TCGA-DD-AACY	MALE	162	1450	62	23.6244	Hepatocellular Carcinoma	Liver	Alive	T1	N0	M0	Stage I	G3	1	776	Liver	Intrahepatic Recurrence	WITH TUMOR		YES	Radiofrequency Ablation;Radiofrequency Ablation	Not Applicable;Not Applicable	845;1161	2;1	2;1	TCGA-DD-AACY-A66127	0745DCEF-5CAE-438E-8619-E0D0820BDD76	2	YES	407;Not Available	Other;Not Available	adriamycin;Not Applicable	Chemoembolization;Not Available	Other, specify;Not Available	lipidol;Not Applicable	10	2014		Mild	61	3.8	3.1	5.3	TCGA-DD-AACY	D884561B-5828-4C47-ACD7-3F02E181B596	0.2	1.3	Not Available	A
TCGA-DD-AAW2	MALE	156	1855	50	20.5457	Hepatocellular Carcinoma	Liver	Alive	T1	N0	M0	Stage I	G2	1	391	Liver	Intrahepatic Recurrence	WITH TUMOR																					None	69	3.3	4	5.2	TCGA-DD-AAW2	03DF105E-A005-4577-BFDB-9644758D778E	0.2	0.4	1	A
TCGA-NI-A8LF	MALE	171	799	104	35.5665	Hepatocellular Carcinoma	Liver	Alive	T1	NX	MX	Stage I	G3	0	799			TUMOR FREE																					None	74	Not Available	1.2	Not Available	TCGA-NI-A8LF	420DC176-E9A8-484B-BFA3-1B84E039C26B	Not Available	0.6	1	Unknown
TCGA-DD-AAD1	FEMALE	161	564	44	16.9747	Hepatocellular Carcinoma	Liver	Alive	T1	N0	M0	Stage I	G4	1	127	Liver	Intrahepatic Recurrence	WITH TUMOR																					Unknown	51	3.8	4.5	5.3	TCGA-DD-AAD1	1F482810-433A-4D46-B81B-F7909FFF8C09	0.2	0.6	Not Available	A
TCGA-DD-AACK	MALE	172	9	68	22.9854	Hepatocellular Carcinoma	Liver	Alive	T1	N0	M0	Stage I	G2	0	9			TUMOR FREE																					None	70	3.8	4.6	5.3	TCGA-DD-AACK	D7CD045A-0BE2-4B6D-AEFD-5D75E57BC6F6	0.2	0.9	Not Available	A
TCGA-DD-AADN	MALE	160	898	62	24.2188	Hepatocellular Carcinoma	Liver	Alive	T1	NX	MX	Stage I	G4	0	898			TUMOR FREE																					Unknown	59	3.8	3.5	5.3	TCGA-DD-AADN	32E39C1D-B8E8-4EFE-B451-8EFB112D3518	0.2	1.1	Not Available	A
TCGA-ZP-A9CY	FEMALE	152	782	83	35.9245	Hepatocellular Carcinoma	Liver	Alive	T1	NX	MX		G1	0	782			TUMOR FREE																					Mild	66	3.5	3.9	5.2	TCGA-ZP-A9CY	34FD27CE-930A-4F29-8A6E-DAE4949D92EB	0.2	0.9	1	A
TCGA-G3-A5SJ	MALE	171	698	87	29.7527	Hepatocellular Carcinoma	Liver	Alive	T1	NX	M0	Stage I	G2	1	308	Liver	Intrahepatic Recurrence	WITH TUMOR		YES	Radiofrequency Ablation	Not Applicable	364	1	1	TCGA-G3-A5SJ-A42748	743F0876-028E-4792-9D8B-F8673D375F17	30	NO	Not Available	Not Available	Not Applicable	Not Available	Not Available	Not Applicable	4	2013		Mild	59	3.3	4.1	4.8	TCGA-G3-A5SJ	2C8A1E74-33DE-453F-8D1E-E226185E52FC	0	0.5	Not Available	B
TCGA-BC-A3KF	FEMALE	173	8	58	19.3792	Hepatocellular Carcinoma	Liver	Alive	T1	NX	M0	Stage I	G2	0	8			TUMOR FREE																					Not Available	66	Not Available	Not Available	Not Available	TCGA-BC-A3KF	07DD49FC-8A76-41E8-9EB3-107336F68701	Not Available	Not Available	2	Not Available
TCGA-FV-A3I0	FEMALE	Not Available	848	Not Available		Hepatocholangiocarcinoma (Mixed)	Liver	Alive	T2	NX	M0	Stage II	G2	1	159	Liver	Intrahepatic Recurrence	TUMOR FREE																					Not Available	76	Not Available	4.4	Not Available	TCGA-FV-A3I0	A8C2AA08-9156-4845-AD77-5E060858C757	Not Available	0.4	Not Available	Not Available
TCGA-2Y-A9GY	FEMALE	161	757	92	35.4925	Hepatocellular Carcinoma	Liver	Dead	T2	NX	MX	Stage II	G3	1	637	Lung	Extrahepatic Recurrence	WITH TUMOR																					None	64	3.5	4.2	5	TCGA-2Y-A9GY	75030B63-59AF-4705-86E7-3A431B7CF65A	0.2	0.4	2	Unknown
TCGA-ZP-A9CZ	MALE	167	706	73	26.1752	Hepatocellular Carcinoma	Liver	Alive	T1	NX	MX		G1	0	706			TUMOR FREE																					Not Available	72	3.5	4.4	5.2	TCGA-ZP-A9CZ	22077056-067D-4DB5-98E5-106778CECA56	0.2	0.5	2	A
TCGA-DD-AAD3	MALE	178	1295	77	24.3025	Hepatocellular Carcinoma	Liver	Alive	T1	N0	M0	Stage I	G2	0	1295			TUMOR FREE																					Mild	43	3.8	3.9	5.3	TCGA-DD-AAD3	0D13229A-304A-48A6-A761-12E68E94A4B4	0.2	0.4	Not Available	A
TCGA-G3-AAV7	MALE	165	361	58	21.3039	Hepatocellular Carcinoma	Liver	Alive	T2	N0	M0	Stage II	G2	0	361			TUMOR FREE																					Mild	38	3.3	4	4.8	TCGA-G3-AAV7	5D259F26-3BEF-4FE4-948B-495183F5F8BE	0	0.9	Not Available	A
TCGA-5R-AA1D	FEMALE	161	449	59	22.7615	Hepatocellular Carcinoma	Liver	Alive	T3a	N0	M0	Stage IIIA	G3	0	449			TUMOR FREE																					None	17	3.2	3.3	4.6	TCGA-5R-AA1D	D3D3DBA9-139E-4F57-AC70-B741553D1687	0	0.5	Not Available	B
TCGA-G3-A25S	MALE	166	416	73	26.4915	Hepatocellular Carcinoma	Liver	Dead	T1	N0	M0	Stage I	G2	1	37	Other, specify	Extrahepatic Recurrence	WITH TUMOR																					Mild	64	0.3	0.4	0.5	TCGA-G3-A25S	B865DEC4-F051-4FBE-9405-F832FF2010D7	0	1.2	0	A
TCGA-DD-AACE	MALE	162	2184	62	23.6244	Hepatocellular Carcinoma	Liver	Alive	T1	N0	M0	Stage I	G3	1	1279	Liver	Intrahepatic Recurrence	WITH TUMOR																					Mild	62	3.8	4.4	5.3	TCGA-DD-AACE	ABBCF6BD-4683-45AC-947A-51AE6EF0A244	0.2	0.9	Not Available	A
TCGA-WQ-AB4B	MALE	175	395	122	39.8367	Hepatocellular Carcinoma	Liver	Alive	T2	NX	M0	Stage II	G2	1	273		Intrahepatic Recurrence	TUMOR FREE																					Not Available	62	3.5	3.3	5	TCGA-WQ-AB4B	D5471A2B-F14C-44DE-9142-5A5FB07B6FC2	0.3	1.7	Not Available	A
TCGA-ED-A7PX	FEMALE	161	6	43	16.5889	Hepatocellular Carcinoma	Liver	Alive	T2	NX	M0	Stage II	G3	0	6			TUMOR FREE																					None	48	Not Available	Not Available	Not Available	TCGA-ED-A7PX	470D52B8-3D74-4789-B714-B9869A96657B	0.1	0.9	Not Available	Unknown
TCGA-DD-AADO	MALE	168	453	58	20.5499	Hepatocellular Carcinoma	Liver	Alive	T1	N0	M0	Stage I	G3	0	453			TUMOR FREE																					Unknown	55	3.8	4.5	5.3	TCGA-DD-AADO	9F056388-7529-4FD1-AF11-C82CC350F51C	0.2	0.4	Not Available	A
TCGA-DD-A1EG	MALE	168	1372	82	29.0533	Hepatocellular Carcinoma	Liver	Dead	T1	N0	M0	Stage I	G3	1	875	Liver	Intrahepatic Recurrence	WITH TUMOR		NO						TCGA-DD-A1EG-A43855	3171B121-F52B-4493-B41C-B53451B22CD5	4	YES	1034;1070;1156;1198	Other;Other;Other;Other	TheraSpere infusion;chemoembolic mixture;chemoembolic mixture;chemoembolic mixture	Chemoembolization;Chemoembolization;Chemoembolization;Chemoembolization	Y-90 Therasphere;Not Available;Not Available;Not Available	Not Applicable;Not Applicable;Not Applicable;Not Applicable	6	2013		Mild	76	3.5	4.2	5	TCGA-DD-A1EG	6C79F64B-63FE-46F5-BF7B-77208231B0F2	0.1	0.7	1	A
TCGA-DD-AAE0	FEMALE	159	555	56	22.151	Hepatocellular Carcinoma	Liver	Alive	T3a	N0	M0	Stage IIIA	G4	0	555			TUMOR FREE																					Mild	45	3.8	4.8	5.3	TCGA-DD-AAE0	5E4136E4-DDD8-4FAF-8A8E-5F836FD97F49	0.2	0.9	Not Available	A
TCGA-DD-A4NB	MALE	185	989	69	20.1607	Fibrolamellar Carcinoma	Liver	Alive	T1	N0	M0	Stage I	G2	1	912	Other, specify	Extrahepatic Recurrence	TUMOR FREE																					Mild	25	Not Available	Not Available	Not Available	TCGA-DD-A4NB	1983FADE-44F1-41E0-8983-F2CE8D649655	0.1	1	2	Unknown
TCGA-DD-AADK	FEMALE	150	1049	51	22.6667	Hepatocellular Carcinoma	Liver	Alive	T2	N0	M0	Stage II	G3	0	1049			TUMOR FREE																					None	68	3.8	4.4	5.3	TCGA-DD-AADK	40F30FFB-51DE-4786-A88F-16C170AAC207	0.2	0.5	Not Available	A
TCGA-MI-A75E	MALE	175	507	103	33.6327	Hepatocellular Carcinoma	Liver	Alive	T4	N0	M0	Stage IIIC	G2	0	507			TUMOR FREE																					Not Available	61	3.5	3	4.9	TCGA-MI-A75E	010D5817-9A3F-4A06-8643-653116C044FF	0.2	1.1	1	A
TCGA-ZS-A9CF	MALE	Not Available	2412	Not Available		Hepatocellular Carcinoma	Liver	Alive	T2	NX	MX	Stage II	G2	1	636	Liver	Intrahepatic Recurrence	WITH TUMOR																					None	64	36	51	50	TCGA-ZS-A9CF	7FE5E2D9-C514-47BC-8387-3F940F7A822D	0	19	Not Available	Unknown
TCGA-G3-A7M6	FEMALE	158	632	77	30.8444	Hepatocellular Carcinoma	Liver	Alive	T1	NX	MX	Stage I	G3	1	293	Liver	Locoregional Recurrence	WITH TUMOR																					Mild	60	3.3	3.6	4.8	TCGA-G3-A7M6	2681F83D-233F-4EA2-B5E6-3C05AF81F123	0	0.5	Not Available	A
TCGA-2Y-A9H5	FEMALE	157	555	69	27.993	Hepatocellular Carcinoma	Liver	Dead	T1	N0	MX	Stage I	G3	1	258	Liver	Locoregional Recurrence	WITH TUMOR																					Unknown	59	3.5	4.9	5	TCGA-2Y-A9H5	51810579-E20D-4F08-93E7-891D645931DB	0.2	0.3	2	Unknown
TCGA-DD-AAE2	MALE	174	638	82	27.0842	Hepatocellular Carcinoma	Liver	Alive	T1	N0	M0	Stage I	G3	0	638			TUMOR FREE																					None	51	3.8	4.4	5.3	TCGA-DD-AAE2	56447EB8-C50C-4E31-A29E-BDE6BFD31AF4	0.2	0.4	Not Available	A
TCGA-XR-A8TF	MALE	166	693	57	20.6852	Hepatocellular Carcinoma	Liver	Dead	T1	NX	MX	Stage I	G1	1	231	Liver	Intrahepatic Recurrence	TUMOR FREE																					None	74	3.5	3.9	4.8	TCGA-XR-A8TF	1E9F910C-82C0-4222-A62F-B656839307FC	0.2	0.8	Not Available	A
TCGA-CC-A3MC	MALE	163	363	52	19.5717	Hepatocellular Carcinoma	Liver	Alive	T3	N0	M0	Stage IIIA	G2	1	297	Liver	Locoregional Recurrence	TUMOR FREE																					Not Available	54	Not Available	Not Available	Not Available	TCGA-CC-A3MC	0277F393-3743-47D6-A96F-155BAEC9EB49	Not Available	Not Available	Not Available	Not Available
TCGA-G3-A25X	MALE	165	1779	65	23.8751	Hepatocellular Carcinoma	Liver	Alive	T2	N0	M0	Stage II	G3	0	1779			TUMOR FREE																					Mild	73	0.3	0.4	0.5	TCGA-G3-A25X	08428220-ABD4-484E-85CA-3673454C837E	0	1.1	Not Available	A
TCGA-G3-A7M8	MALE	Not Available	430	Not Available		Hepatocellular Carcinoma	Liver	Alive	T1	NX	MX	Stage I	G1	0	430			TUMOR FREE																					Unknown	31	3.3	3.5	4.8	TCGA-G3-A7M8	01CC571C-A47C-4548-9C14-5E51C79B095B	0	1.8	Not Available	A
TCGA-2Y-A9GW	MALE	182	1271	139	41.9635	Hepatocellular Carcinoma	Liver	Dead	T1	N0	MX	Stage I	G2	1	1229	Liver	Locoregional Recurrence	WITH TUMOR																					None	64	3.5	4.5	5	TCGA-2Y-A9GW	3E1920B3-3BD4-4506-A0CF-567257154BCF	0.2	0.6	1	Unknown
TCGA-DD-AACM	MALE	177	1769	68	21.7051	Hepatocellular Carcinoma	Liver	Alive	T2	N0	M0	Stage II	G3	1	1097	Lung	Extrahepatic Recurrence	WITH TUMOR																					Mild	48	3.8	4.2	5.3	TCGA-DD-AACM	173088ED-6BC0-4CCF-80E7-C647028CCCD6	0.2	1.6	Not Available	A
TCGA-DD-A39X	FEMALE	152	1694	48	20.7756	Hepatocellular Carcinoma	Liver	Dead	T1	NX	M0	Stage I	G2	1	1032	Liver	Intrahepatic Recurrence	WITH TUMOR		YES	Radiofrequency Ablation	Not Applicable	1039	1	1	TCGA-DD-A39X-A42569	23D1697E-FE5C-4B31-9308-534FE20BB62E	25	NO	Not Available	Not Available	Not Applicable	Not Available	Not Available	Not Applicable	4	2013		None	78	3.5	4.1	5	TCGA-DD-A39X	0D0A10B4-7B99-4043-A129-89844F258156	0.1	0.5	2	A
TCGA-MR-A8JO	MALE	196	330	90	23.4277	Fibrolamellar Carcinoma	Liver	Alive	T1	N0	MX	Stage I	G3	0	330			TUMOR FREE																					Not Available	34	3.9	4.1	5.1	TCGA-MR-A8JO	8574D285-E02A-4D2B-931B-73556A9FDA02	0.2	0.8	Not Available	Unknown
TCGA-MI-A75G	MALE	178	698	69	21.7776	Hepatocellular Carcinoma	Liver	Alive	T2	N0	M0	Stage II	G2	0	698			TUMOR FREE																					Not Available	63	3.5	2.3	4.9	TCGA-MI-A75G	22DD3876-1F2C-4DDD-8FAE-F5FB820993BA	0.2	1.7	1	B
TCGA-BC-A217	FEMALE	163	1397	81	30.4867	Hepatocellular Carcinoma	Liver	Dead	T2	NX	M0	Stage II	G3	0	1397			TUMOR FREE																					None	75	3.5	4.4	5	TCGA-BC-A217	6dcfc418-ab28-4365-95ea-c1ae254f2341	0	0.2	Not Available	Not Available
TCGA-DD-AADG	MALE	160	1145	61	23.8281	Hepatocellular Carcinoma	Liver	Alive	T3a	N0	M0	Stage IIIA	G3	1	270	Liver	Intrahepatic Recurrence	TUMOR FREE																					Mild	70	3.8	4.2	5.3	TCGA-DD-AADG	89D1261C-6D93-4298-A2AF-B5FF52BE0CB6	0.2	0.9	Not Available	A
TCGA-DD-AACG	MALE	168	469	65	23.03	Hepatocellular Carcinoma	Liver	Dead	T2	N0	M0	Stage II	G4	1	125	Liver	Intrahepatic Recurrence	WITH TUMOR																					Mild	52	3.8	3.6	5.3	TCGA-DD-AACG	B5BEF77A-F46C-406C-9AA8-55F7A61AA885	0.2	1	Not Available	A
TCGA-DD-A115	MALE	168	2542	79	27.9904	Hepatocellular Carcinoma	Liver	Dead	T3	N0	M0	Stage IIIA	G2	1	469	Liver	Intrahepatic Recurrence	WITH TUMOR		YES	Other	alcohol ablation	855	Not Available	1	TCGA-DD-A115-A42009	78525079-E6FC-4EFF-9561-63014E747D02	9	YES	1121;1170;1281;1477	Doxorubicin;Doxorubicin;Doxorubicin;Doxorubicin	Not Applicable;Not Applicable;Not Applicable;Not Applicable	Chemoembolization;Chemoembolization;Chemoembolization;Chemoembolization	Other, specify;Not Available;Other, specify;Other, specify	Doxorubicin, mitomycin, and Ivalon;Not Applicable;chemoembolic mixture;chemoembolic mixture	4	2013		None	53	3.5	4.1	5	TCGA-DD-A115	45b566d7-f120-471c-a94a-be7936889f2d	0.1	0.6	Not Available	A
TCGA-DD-A4NE	FEMALE	170	660	79	27.3356	Hepatocellular Carcinoma	Liver	Dead	T3a	N0	M0	Stage IIIA	G3	1	190	Liver	Intrahepatic Recurrence	WITH TUMOR																					None	75	3.5	4.2	5	TCGA-DD-A4NE	BCE25281-502E-4599-9679-32DC8462FFB1	0.1	0.9	3	A
TCGA-FV-A496	FEMALE	162	10	54	20.5761	Hepatocellular Carcinoma	Liver	Alive	T1	NX	M0	Stage I	G2	0	10			TUMOR FREE																					None	84	3.8	2.8	5	TCGA-FV-A496	8AFA3140-DCBD-44C0-AB13-4ADA6A0444D4	0.3	0.9	3	Unknown
TCGA-DD-A3A1	MALE	185	233	78	22.7904	Hepatocellular Carcinoma	Liver	Dead	T3b	N0	M0	Stage IIIA	G2	0	233			TUMOR FREE																					None	65	3.5	3.8	5	TCGA-DD-A3A1	877B9F6B-9B34-40ED-933F-8FEF204EDF21	0.1	0.8	1	A
TCGA-LG-A9QC	MALE	188	425	103	29.1421	Hepatocellular Carcinoma	Liver	Alive	T1	NX	M0	Stage I	G2	0	425			TUMOR FREE																					Mild	48	3.5	4.7	5	TCGA-LG-A9QC	8C2783EF-AA41-44C9-BE87-FA4C84108F1E	0.2	2.8	1	Unknown
TCGA-DD-A73E	MALE	172	44	108	36.5062	Hepatocellular Carcinoma	Liver	Alive	T1	N0	M0	Stage I	G1	0	44			TUMOR FREE																					Mild	66	3.5	4.7	5	TCGA-DD-A73E	E0863874-F7B8-49B6-A88B-5AE5F1EC2B15	0.1	0.4	2	A
TCGA-RC-A7SH	MALE	174	468	68	22.46	Hepatocellular Carcinoma	Liver	Alive	T2	N0	M0	Stage II	G3	1	91	Lung	Extrahepatic Recurrence	WITH TUMOR																					None	42	3.1	4.1	5.2	TCGA-RC-A7SH	32A98B3D-4CBD-4DCC-AC71-428FAFC5E1C3	0.1	0.5	Not Available	A
TCGA-2Y-A9H0	MALE	180	3675	89	27.4691	Hepatocellular Carcinoma	Liver	Alive	T3	N0	M0	Stage IIIA	G1	0	3675			TUMOR FREE																					None	49	3.5	2	5	TCGA-2Y-A9H0	492FF93F-432B-4B73-8706-632FB2C83EB4	0.2	0.8	Not Available	Unknown
TCGA-2Y-A9H2	FEMALE	176	1731	55	17.7557	Hepatocellular Carcinoma	Liver	Alive	T1	N0	MX	Stage I	G3	0	1731			TUMOR FREE																					None	64	3.5	4.5	5	TCGA-2Y-A9H2	CF7F0473-EAF3-4259-A68E-475A782FC84C	0.2	0.4	Not Available	Unknown
TCGA-ED-A4XI	MALE	170	819	55	19.0311	Hepatocellular Carcinoma	Liver	Alive	T2	N0	M0	Stage II	G3	0	819			TUMOR FREE																					None	58	3.8	2.9	5.1	TCGA-ED-A4XI	C52ABAC9-07DA-4B3D-BF8A-2161CACF9682	0.1	1.3	Not Available	Unknown
TCGA-RC-A7S9	FEMALE	161	640	58	22.3757	Hepatocellular Carcinoma	Liver	Alive	T1	N0	M0	Stage I	G3	0	640			TUMOR FREE																					Mild	47	3.1	4.3	5.2	TCGA-RC-A7S9	F5DE6712-4DE4-43DE-8EB5-EC2A798C8438	0.1	0.8	Not Available	A
TCGA-ZP-A9D4	FEMALE	155	395	55	22.8928	Hepatocellular Carcinoma	Liver	Alive	T1	NX	MX		G1	0	395			TUMOR FREE																					Mild	64	3.5	4.3	5.2	TCGA-ZP-A9D4	4244912D-8527-410C-A084-A56C55EB1F82	0.2	0.4	Not Available	A
TCGA-BC-A110	FEMALE	155	2116	91	37.8772	Hepatocellular Carcinoma	Liver	Dead	T1	NX	MX		G1	1	2057	Other, specify	Extrahepatic Recurrence	WITH TUMOR																					Not Available	51	3.5	3.7	5	TCGA-BC-A110	cf028bce-d20d-42b8-8507-1ec94a391e85	0	0.3	2	Not Available
TCGA-FV-A2QR	MALE	Not Available	581	Not Available		Hepatocellular Carcinoma	Liver	Dead	T1	N0	M0	Stage I	G1	1	561		Extrahepatic Recurrence	WITH TUMOR																					Not Available	75	Not Available	Not Available	Not Available	TCGA-FV-A2QR	D3A03F7A-3482-4548-957E-05C692B20101	Not Available	Not Available	1	Not Available
TCGA-DD-AAE7	MALE	172	644	74	25.0135	Hepatocellular Carcinoma	Liver	Alive	T1	N0	M0	Stage I	G2	0	644			TUMOR FREE																					Severe	72	3.8	4.7	5.3	TCGA-DD-AAE7	427FDBF8-1603-466F-A5C6-963BB2EC3DAC	0.2	1.1	Not Available	A
TCGA-2Y-A9H7	FEMALE	157	1168	104	42.1924	Hepatocellular Carcinoma	Liver	Alive	T1	N0	MX	Stage I	G2	1	1117	Liver	Locoregional Recurrence	WITH TUMOR		YES	Microwave	Not Applicable	1168	1	2	TCGA-2Y-A9H7-A69177	27B927A0-C518-45CA-9B20-9D2337439A9C	6	NO	Not Available	Not Available	Not Applicable	Not Available	Not Available	Not Applicable	11	2014		None	81	3.5	3.4	5	TCGA-2Y-A9H7	18602EC8-AED1-4515-B0D1-0DB6D1CBB2C4	0.2	0.3	Not Available	A
TCGA-CC-A5UE	MALE	175	272	65	21.2245	Hepatocellular Carcinoma	Liver	Dead	T4	N0	M0	Stage IIIB	G2	1	175		Locoregional Recurrence	TUMOR FREE																					Not Available	48	Not Available	Not Available	Not Available	TCGA-CC-A5UE	23D8E6A0-FA79-4323-A0A6-2DEA2A319667	Not Available	Not Available	Not Available	Unknown
TCGA-K7-A5RG	MALE	173	519	123	41.0973	Hepatocellular Carcinoma	Liver	Alive	T1	NX	MX	Stage I	G1	0	519			TUMOR FREE																					Not Available	66	Not Available	Not Available	Not Available	TCGA-K7-A5RG	4FD3ED02-7B66-47BF-8B92-31FEE1093A87	Not Available	Not Available	1	Unknown
TCGA-EP-A12J	MALE	173	570	Not Available		Hepatocellular Carcinoma	Liver	Alive	T1	NX	MX	Stage I	G1	0	570			TUMOR FREE																					Not Available	62	3.8	4.2	5.1	TCGA-EP-A12J	959918d7-cb84-4745-a72f-d138176b1ecb	0.2	0.4	1	B
TCGA-UB-A7MF	MALE	195	214	95	24.9836	Hepatocellular Carcinoma	Liver	Dead	T3a	NX	MX	Stage IIIA	G2	1	133	Liver	Intrahepatic Recurrence	WITH TUMOR																					Unknown	56	3.5	3.6	4.8	TCGA-UB-A7MF	8EEF926B-F316-4FDB-B84A-262010258FEB	0.2	1.1	1	A
TCGA-2Y-A9H9	MALE	178	697	88	27.7743	Hepatocellular Carcinoma	Liver	Alive	T1	N0	MX	Stage I	G2	1	59	Liver	Locoregional Recurrence	WITH TUMOR		NO						TCGA-2Y-A9H9-A67255	36E9FF5F-3F7D-48FC-B27F-3D2A7718C96B	3	YES	281;400;434	Doxorubicin;Other;Other	Not Applicable;Unknown;lipiodol/doxyrubicin	Chemoembolization;Chemoembolization;Chemoembolization	Other, specify;Other, specify;Other, specify	LC Beads;Unknown;embospheres	11	2014		None	70	3.5	4.7	5	TCGA-2Y-A9H9	EFC3E5E4-0D8E-4BEF-A259-29F8ED21684F	0.2	0.6	2	A
TCGA-DD-A4NJ	FEMALE	164	928	88	32.7186	Hepatocellular Carcinoma	Liver	Alive	T2	N0	M0	Stage II	G2	1	549	Liver	Intrahepatic Recurrence	TUMOR FREE		YES	Radiofrequency Ablation	Not Applicable	577	Not Available	1	TCGA-DD-A4NJ-A49652	138B9C68-C27D-4F7F-9EA2-D034888BDB34	7	NO	Not Available	Not Available	Not Applicable	Not Available	Not Available	Not Applicable	10	2013		Mild	54	3.5	4.7	5	TCGA-DD-A4NJ	815DFFB0-0C22-4E05-868C-26E6C553980A	0.1	0.4	1	A
TCGA-DD-AADA	FEMALE	147	1233	59	27.3034	Hepatocellular Carcinoma	Liver	Alive	T1	N0	M0	Stage I	G3	0	1233			TUMOR FREE																					Unknown	66	3.8	4.1	5.3	TCGA-DD-AADA	E50EDBA1-8EC4-47E7-A01E-9F1B2CD75FD7	0.2	0.5	Not Available	A
TCGA-BC-A10Y	MALE	175	711	77	25.1429	Hepatocellular Carcinoma	Liver	Dead	T4	NX	MX		G3	1	400		Intrahepatic Recurrence	WITH TUMOR		YES	Radiofrequency Ablation	Not Applicable	0	2	1	TCGA-BC-A10Y-A13752	7B52CE23-0D78-4CD7-BE6D-BD49B670EBE2	4	YES	420;470;527	Other;Other;Other	Doxorubicin and Mitomycin C;Doxorubicin and Mitomycin C;Doxorubicin and Mitomycin C	Chemoembolization;Chemoembolization;Chemoembolization	Other, specify;Other, specify;Other, specify	Embosphere/gelfoam;Embosphere/gelfoam;spherical PVA/gelfoam	4	2011		None	76	3.5	4	5	TCGA-BC-A10Y	6533648f-1353-4253-b65b-d472aacf5751	0	0.5	Not Available	Not Available
TCGA-CC-A9FW	MALE	175	248	67	21.8776	Hepatocellular Carcinoma	Liver	Alive	T3	N0	M0	Stage IIIA	G2	1	153		Locoregional Recurrence	TUMOR FREE																					Not Available	68	Not Available	Not Available	Not Available	TCGA-CC-A9FW	027322F0-D720-41F8-897C-A10E5C1424C5	Not Available	Not Available	Not Available	Unknown
TCGA-DD-AACA	MALE	165	2301	70	25.7117	Hepatocellular Carcinoma	Liver	Alive	T1	N0	M0	Stage I	G3	1	776	Liver	Locoregional Recurrence	WITH TUMOR																					Mild	65	3.8	3.7	5.3	TCGA-DD-AACA	D6486001-240A-455A-980C-E06C25C61FA5	0.2	0.7	Not Available	A
TCGA-ZP-A9D0	FEMALE	165	1091	78	28.6501	Hepatocellular Carcinoma	Liver	Alive	T1	NX	MX		G1	0	1091			TUMOR FREE																					Mild	67	3.5	4.1	5.2	TCGA-ZP-A9D0	396EF7C2-343E-4D5C-9B20-ADC0A52C1978	0.2	1.4	Not Available	A
TCGA-DD-AAEB	MALE	161	478	75	28.9341	Hepatocellular Carcinoma	Liver	Alive	T1	N0	M0	Stage I	G2	0	478			TUMOR FREE																					Unknown	60	3.8	4.1	5.3	TCGA-DD-AAEB	F0ECE8E2-A6B0-4ED9-A613-D2FBB20E51B1	0.2	0.3	Not Available	A
TCGA-2Y-A9GZ	FEMALE	153	848	51	21.7865	Hepatocellular Carcinoma	Liver	Dead	T2	NX	MX	Stage II	G2	1	719	Liver	Locoregional Recurrence	WITH TUMOR																					None	82	3.5	4.5	5	TCGA-2Y-A9GZ	0E8C3831-DEF9-4EFA-9F93-8942072D6A77	0.2	0.7	4	A
TCGA-DD-AACP	MALE	155	415	62	25.8065	Hepatocellular Carcinoma	Liver	Alive	T1	N0	M0	Stage I	G3	0	415			Unknown																					None	64	3.8	4.1	5.3	TCGA-DD-AACP	7AD77384-0946-4FB5-9B10-BDC8A5FC8D87	0.2	1.1	Not Available	A
TCGA-DD-A1EI	MALE	175	183	69	22.5306	Hepatocellular Carcinoma	Liver	Alive	T1	N0	M0	Stage I	G2	0	183			TUMOR FREE																					Mild	46	3.5	5.1	5	TCGA-DD-A1EI	3acf7438-fd65-442c-8a30-68b6714537f3	0.1	0.7	0	B
TCGA-DD-AAD2	MALE	156	658	52	21.3675	Hepatocellular Carcinoma	Liver	Alive	T1	N0	M0	Stage I	G2	0	658			TUMOR FREE																					Mild	66	3.8	3.5	5.3	TCGA-DD-AAD2	03F5DE7D-45A9-4A73-8C61-ED816D4A3AC5	0.2	0.3	Not Available	A
TCGA-DD-AAD6	MALE	167	672	93	33.3465	Hepatocellular Carcinoma	Liver	Alive	T3a	N0	M0	Stage IIIA	G3	1	50	Liver	Locoregional Recurrence	TUMOR FREE																					Unknown	66	3.8	2.7	5.3	TCGA-DD-AAD6	418E79D1-51C7-4CEF-A1B6-E291FB13C2A5	0.2	0.6	Not Available	A
TCGA-XR-A8TC	FEMALE	155	1339	52	21.6441	Hepatocellular Carcinoma	Liver	Alive	T1	NX	MX	Stage I	G2	1				WITH TUMOR																					Mild	43	3.5	3.9	4.8	TCGA-XR-A8TC	4DB9DE75-9297-46E5-ACC5-9275F52A642A	0.2	0.2	Not Available	A
TCGA-UB-A7MB	MALE	180	601	62	19.1358	Hepatocellular Carcinoma	Liver	Alive	T2	NX	MX	Stage II	G3	1	48	Liver	Intrahepatic Recurrence	WITH TUMOR		NO;YES	Radiofrequency Ablation	Not Applicable	365	1	1	TCGA-UB-A7MB-A69955;TCGA-UB-A7MB-A63685	3A2D60D6-5CD4-43E6-957D-F2B0EF1EC49F;0F7DA27F-5C06-479C-B6BD-1CD6AA8A6B65	22;15	YES;YES	390;428;85;112;390;417	Mitomycin C;Doxorubicin;Doxorubicin;Doxorubicin;Doxorubicin;Not Available	Not Applicable;Not Applicable;Not Applicable;Not Applicable;Not Applicable;Not Applicable	Chemoembolization;Chemoembolization;Chemoembolization;Chemoembolization;Chemoembolization;Radioembolization	Other, specify;Plastic Beads;Plastic Beads;Plastic Beads;Other, specify;Y-90 Therasphere	Ethiodol;Not Applicable;Not Applicable;Not Applicable;Ethiodol;Not Applicable	1;8	2014;2014		None	24	3.5	3.1	4.8	TCGA-UB-A7MB	AF1E56AF-410C-4CAD-A4E8-1C6937F1A350	0.2	0.4	Not Available	A
TCGA-FV-A2QQ	MALE	Not Available	729	Not Available		Hepatocellular Carcinoma	Liver	Alive	T1	N0	MX	Stage I	G2	0	729			TUMOR FREE																					Not Available	80	Not Available	Not Available	Not Available	TCGA-FV-A2QQ	D680DF09-368E-42B5-B540-45C41ED31042	Not Available	Not Available	Not Available	Unknown
TCGA-DD-AACJ	MALE	159	2102	73	28.8754	Hepatocellular Carcinoma	Liver	Alive	T2	N0	M0	Stage II	G2	1	100	Liver	Locoregional Recurrence	WITH TUMOR																					Not Available	75	3.8	3.6	5.3	TCGA-DD-AACJ	93AFBFA1-4D03-4105-8DDA-B095F0AB308A	0.2	1	Not Available	A
TCGA-2Y-A9GV	FEMALE	167	2532	85	30.478	Hepatocellular Carcinoma	Liver	Dead	T1	NX	MX	Stage I	G1	1	2189	Other, specify	Extrahepatic Recurrence	WITH TUMOR																					Unknown	54	3.5	4.2	5	TCGA-2Y-A9GV	D1AA9C1A-D732-48C0-B669-8A14E0397344	0.2	0.3	Not Available	Unknown
TCGA-DD-AAD0	FEMALE	150	137	54	24	Hepatocellular Carcinoma	Liver	Alive	T1	N0	M0	Stage I	G2	1	47	Liver	Intrahepatic Recurrence	WITH TUMOR																					Mild	73	3.8	3.4	5.3	TCGA-DD-AAD0	09790A9B-CC2F-4D7E-A971-8FB4ECD9F791	0.2	0.8	Not Available	A
TCGA-DD-AAE9	MALE	165	722	63	23.1405	Hepatocellular Carcinoma	Liver	Alive	T1	N0	M0	Stage I	G3	0	722			TUMOR FREE																					Mild	69	3.8	4.1	5.3	TCGA-DD-AAE9	4C960EEE-E4B5-499D-A596-238AA78745A4	0.2	0.7	Not Available	A
TCGA-BC-4073	MALE	Not Available	849	Not Available		Hepatocellular Carcinoma	Liver	Alive	T3	N0	MX	Stage IIIA	G3	0	849			WITH TUMOR																					Not Available	73	Not Available	Not Available	Not Available	TCGA-BC-4073	00f209c3-041a-4c6e-8b0f-6383eb3c85fc	0	0.7	3	Not Available
TCGA-DD-AACF	MALE	168	365	60	21.2585	Hepatocellular Carcinoma	Liver	Dead	T1	N0	M0	Stage I	G3	1	119	Liver	Locoregional Recurrence	WITH TUMOR																					Mild	68	3.8	3.5	5.3	TCGA-DD-AACF	635AAD0B-9C47-4564-821F-C00DDB280D53	0.2	0.5	Not Available	A
TCGA-DD-A11A	MALE	156	79	67	27.5312	Hepatocellular Carcinoma	Liver	Alive	T1	N0	M0	Stage I	G3	0	79			Not Available																					None	67	Not Available	Not Available	Not Available	TCGA-DD-A11A	609c82fd-eb3a-46d7-8c09-0cde281a50b3	0.1	3.6	Not Available	Not Available
TCGA-DD-A73A	MALE	174	728	102	33.6901	Hepatocellular Carcinoma	Liver	Alive	T1	N0	M0	Stage I	G2	0	728			TUMOR FREE																					Mild	71	3.5	4.4	5	TCGA-DD-A73A	B6C0266A-CF34-464A-808D-1D3C28DC90F2	0.1	1.2	Not Available	A
TCGA-4R-AA8I	MALE	171	262	103	35.2245	Hepatocellular Carcinoma	Liver	Dead	T2	NX	MX	Stage II	G2	1	158	Liver	Locoregional Recurrence	WITH TUMOR																					None	66	3.5	3.8	4.8	TCGA-4R-AA8I	91A0C8CD-4F23-4569-8E5C-E5442F7AF530	0.4	1.2	Not Available	A
TCGA-DD-AAW0	MALE	172	2015	75	25.3515	Hepatocellular Carcinoma	Liver	Alive	T1	N0	M0	Stage I	G2	0	2015			TUMOR FREE																					Mild	54	3.3	4.6	5.2	TCGA-DD-AAW0	109436AA-A655-429B-8D3B-1A43385C9016	0.2	0.2	Not Available	A
TCGA-CC-A8HS	MALE	172	300	62	20.9573	Hepatocellular Carcinoma	Liver	Dead	T3	N1	M0	Stage IIIC	G1	1	201		Locoregional Recurrence	TUMOR FREE																					Not Available	18	Not Available	Not Available	Not Available	TCGA-CC-A8HS	D18CD259-267E-47B5-9353-AD3454E048A0	Not Available	Not Available	Not Available	Unknown
TCGA-DD-A1EB	FEMALE	164	2017	57	21.1927	Hepatocellular Carcinoma	Liver	Alive	T1	N0	M0	Stage I	G2	1	505	Liver	Intrahepatic Recurrence	Discrepancy		YES	Ethanol Injection;Ethanol Injection	Not Applicable;Not Applicable	506;731	Not Available;Not Available	Not Available;Not Available	TCGA-DD-A1EB-A42227	59CA7EF7-652C-416A-82B8-14E666059859	15	NO	Not Available;Not Available	Not Available;Not Available	Not Applicable;Not Applicable	Not Available;Not Available	Not Available;Not Available	Not Applicable;Not Applicable	5	2013		None	72	3.5	3.7	5	TCGA-DD-A1EB	68015cc7-d3a1-4c90-b8fb-5d14143d9960	0.1	0.3	1	B
TCGA-DD-AADY	FEMALE	161	555	55	21.2183	Hepatocellular Carcinoma	Liver	Alive	T1	N0	M0	Stage I	G2	0	555			TUMOR FREE																					None	55	3.8	3.5	5.3	TCGA-DD-AADY	E42E4244-DCE8-453A-B5E0-7593A9B5AF61	0.2	0.8	Not Available	A
TCGA-DD-AAVP	MALE	167	2752	62	22.231	Hepatocellular Carcinoma	Liver	Alive	T1	N0	M0	Stage I	G1	1	903	Liver	Intrahepatic Recurrence	TUMOR FREE																					Severe	48	3.3	4.3	5	TCGA-DD-AAVP	0004D251-3F70-4395-B175-C94C2F5B1B81	0.2	1.1	1	A
TCGA-CC-A123	FEMALE	Not Available	219	Not Available		Hepatocellular Carcinoma	Liver	Alive	T3	N0	M0	Stage IIIA	G1	1	145	Lung	New Primary Tumor	TUMOR FREE																					Not Available	24	Not Available	Not Available	Not Available	TCGA-CC-A123	e2f6d3aa-b817-4193-a550-8e53265aa336	Not Available	Not Available	Not Available	Not Available
TCGA-RC-A7SB	MALE	166	588	61	22.1367	Hepatocellular Carcinoma	Liver	Alive	T2	N0	M0	Stage II	G2	0	588			TUMOR FREE																					None	53	3.1	4.8	5.2	TCGA-RC-A7SB	26D93D77-AB66-45AA-A162-98D091221AFB	0.1	3.7	Not Available	B
TCGA-PD-A5DF	FEMALE	167	639	72	25.8166	Hepatocellular Carcinoma	Liver	Dead	T4	N0	M0	Stage IIIB	G2	0	639			WITH TUMOR																					Not Available	58	Not Available	Not Available	Not Available	TCGA-PD-A5DF	1987B453-F97D-45C7-9C89-B9A33313D645	Not Available	Not Available	Not Available	Unknown
TCGA-DD-AAVS	MALE	169	1823	72	25.2092	Hepatocellular Carcinoma	Liver	Alive	T1	N0	M0	Stage I	G2	0	1823			TUMOR FREE																					Mild	56	3.3	3	5.2	TCGA-DD-AAVS	9FC30C21-2C78-4843-A658-FE84A64B8FAD	0.2	1	Not Available	A
TCGA-G3-A7M5	MALE	164	447	68	25.2826	Hepatocellular Carcinoma	Liver	Alive	T1	NX	MX	Stage I	G2	0	447			TUMOR FREE																					None	76	3.3	4.1	4.8	TCGA-G3-A7M5	869F8A17-BCED-4002-BD60-99DF84A03B93	0	0.5	Not Available	A
TCGA-DD-A1E9	MALE	172	2759	101	34.1401	Hepatocellular Carcinoma	Liver	Dead	T1	N0	M0	Stage I	G2	1	720	Liver	Intrahepatic Recurrence	Not Available		YES	Radiofrequency Ablation	Not Applicable	1839	Not Available	1	TCGA-DD-A1E9-A42014	487D20F2-3074-4B10-93BF-D379E4A91665	9	YES	1924	Other	chemoembolic mixture	Chemoembolization	Other, specify	chemoembolic mixture	4	2013		Severe	70	3.5	4.1	5	TCGA-DD-A1E9	8153a862-0790-4a33-80db-ed47fedcd4ef	0.1	13	4	A
TCGA-UB-A7MA	FEMALE	165	848	85	31.2213	Hepatocholangiocarcinoma (Mixed)	Liver	Alive	T2b	N0	M0	Stage II	G2	1	221	Liver	Intrahepatic Recurrence	WITH TUMOR		YES	Radiofrequency Ablation	Not Applicable	295	4	1	TCGA-UB-A7MA-A63550	DD46242B-D31B-4035-9A6F-D3C7547F3F36	12	YES	294	Mitomycin C	Not Applicable	Chemoembolization	Other, specify	Ethiodol	8	2014		None	62	3.4	4	5	TCGA-UB-A7MA	10179EFC-A091-4119-8EC2-30DB6269D674	0	1.2	Not Available	A
TCGA-5R-AAAM	FEMALE	163	46	80	30.1103	Hepatocellular Carcinoma	Liver	Dead	T2	N0	M0	Stage II	G2	0	46			TUMOR FREE																					Severe	65	3.2	3	4.6	TCGA-5R-AAAM	477AFFB9-7C8B-4895-A4F3-6CC6EF8EC5E4	0	0.6	Not Available	A
TCGA-EP-A3RK	MALE	178	363	101	31.8773	Hepatocellular Carcinoma	Liver	Alive	T3a	NX	MX	Stage IIIA	G2	1	320	Liver	Locoregional Recurrence	TUMOR FREE																					Not Available	73	3.5	4.3	4.8	TCGA-EP-A3RK	F15279DD-5D12-460B-9BD1-B4F95681CA65	0	0.6	Not Available	A
TCGA-UB-A7ME	MALE	165	486	75	27.5482	Hepatocellular Carcinoma	Liver	Alive	T1	NX	MX	Stage I	G2	0	486			TUMOR FREE																					Mild	51	3.5	4.2	4.8	TCGA-UB-A7ME	BE1240F0-34DC-4205-B152-C26F11D28462	0.2	0.6	Not Available	B
TCGA-ED-A7XP	FEMALE	157	400	54	21.9076	Hepatocellular Carcinoma	Liver	Alive	T2	N0	M0	Stage II	G3	1	187	Liver	Locoregional Recurrence	TUMOR FREE		YES	Ethanol Injection	Not Applicable	193	3	Not Available	TCGA-ED-A7XP-A65356	DC5CC86A-6960-47BF-9A87-B47CD01EC180	22	NO	Not Available	Not Available	Not Applicable	Not Available	Not Available	Not Applicable	9	2014		Mild	53	3.8	6.9	5.1	TCGA-ED-A7XP	CCA827CA-0066-497D-83DC-477F3B08EA6D	0.1	0.1	Not Available	Unknown
TCGA-KR-A7K8	MALE	170	906	109	37.7163	Hepatocellular Carcinoma	Liver	Alive	T1	N0	M0	Stage I	G1	0	906			TUMOR FREE																					None	57	3.5	3.3	4.9	TCGA-KR-A7K8	4B0E544C-4090-4EBB-B3E5-2623AA91356C	0.2	1.9	1	Unknown
TCGA-ED-A627	MALE	176	423	74	23.8895	Hepatocellular Carcinoma	Liver	Alive	T1	NX	M0	Stage I	G2	0	423			TUMOR FREE																					Unknown	74	Not Available	Not Available	Not Available	TCGA-ED-A627	A4AF0084-EDD4-4DCD-8975-4A59EE5DA64C	Not Available	Not Available	Not Available	Unknown
TCGA-BC-A10Z	FEMALE	Not Available	34	79		Hepatocellular Carcinoma	Liver	Dead	T1	N0	MX	Stage I	G2	0	34			TUMOR FREE																					None	62	3.5	3.1	5	TCGA-BC-A10Z	709f1e4d-f5e8-4a0b-8254-23f037f4bae7	0	0.6	1	Not Available
TCGA-G3-A5SK	MALE	169	744	67	23.4586	Hepatocellular Carcinoma	Liver	Alive	T1	NX	M0	Stage I	G1	1	483	Liver	Intrahepatic Recurrence	TUMOR FREE		YES	Radiofrequency Ablation	Not Applicable	575	1	1	TCGA-G3-A5SK-A62746	9B6947A8-DE71-4F9B-B433-2C88224A8374	24	YES	671	Doxorubicin	Not Applicable	Chemoembolization	Plastic Beads	Not Applicable	7	2014		Mild	58	3.3	3.3	4.8	TCGA-G3-A5SK	24259D55-20AC-4359-861F-DCAD7AD88CEE	Not Available	Not Available	Not Available	A
TCGA-FV-A4ZQ	MALE	Not Available	12	Not Available		Hepatocellular Carcinoma	Liver	Alive	T1	NX	M0	Stage I	G2	0	12			TUMOR FREE																					Unknown	52	3.8	2.4	5	TCGA-FV-A4ZQ	65E430E1-0C9A-4045-83A9-653B7CFF811D	0.2	1.8	Not Available	Unknown
TCGA-DD-A73B	FEMALE	154	283	74	31.2026	Hepatocellular Carcinoma	Liver	Dead	T1	N0	M0	Stage I	G2	1	240	Liver	Locoregional Recurrence	WITH TUMOR																					Unknown	72	3.5	3.5	5	TCGA-DD-A73B	5449C232-56F1-4E03-9421-ABA3AE180107	0.1	2.1	1	B
TCGA-HP-A5MZ	MALE	185	91	82	23.9591	Hepatocellular Carcinoma	Liver	Dead	T1	NX	M0	Stage I	G2	0	91			TUMOR FREE																					Not Available	78	Not Available	Not Available	Not Available	TCGA-HP-A5MZ	2D00F09F-0074-46C8-B357-B5F33567762A	Not Available	Not Available	Not Available	Unknown
TCGA-CC-A8HT	MALE	159	140	48	18.9866	Hepatocellular Carcinoma	Liver	Dead	T3	N0	M0	Stage IIIA	G2	1	83		Locoregional Recurrence	TUMOR FREE																					Not Available	74	Not Available	Not Available	Not Available	TCGA-CC-A8HT	95408571-9D4E-412B-8EE8-7992E0270B0F	Not Available	Not Available	Not Available	Unknown
TCGA-CC-5259	FEMALE	153	250	49	20.9321	Hepatocellular Carcinoma	Liver	Alive	T4	N0	M0	Stage IIIC	G2	1	180	Liver	Locoregional Recurrence	TUMOR FREE																					Not Available	60	Not Available	Not Available	Not Available	TCGA-CC-5259	7444EEA6-90E8-42DD-A7B5-0AFC6D96E1E8	Not Available	Not Available	Not Available	Not Available
TCGA-DD-A4NK	FEMALE	Not Available	1210	84		Hepatocellular Carcinoma	Liver	Dead	T3	N0	M0	Stage IIIA	G2	1	89	Liver	Intrahepatic Recurrence	WITH TUMOR		NO						TCGA-DD-A4NK-A43137	1C367DCC-24E5-449B-9392-4AC3076FAA2E	13	YES	917	Not Available	Not Applicable	Chemoembolization	Y-90 Therasphere	Not Applicable	5	2013		None	80	3.5	4.1	5	TCGA-DD-A4NK	5B8D04B2-EF40-4216-A3BB-42520EFBE863	0.1	0.5	3	A
TCGA-RC-A6M4	FEMALE	Not Available	22	87		Hepatocellular Carcinoma	Liver	Alive	T3	NX	MX	Stage IIIA	G2	0	22			Unknown																					Not Available	74	3.5	2.3	4.8	TCGA-RC-A6M4	2D1DC64D-27DE-4C83-A7FA-88DA5B48BF24	0.2	0.6	2	A
TCGA-DD-AAW3	MALE	162	1633	64	24.3865	Hepatocellular Carcinoma	Liver	Alive	T1	N0	M0	Stage I	G2	0	1633			TUMOR FREE																					None	69	3.3	4.1	5.2	TCGA-DD-AAW3	564B4F4D-3C18-40D5-9D95-916774DF600C	0.2	0.6	1	Not Available
TCGA-DD-AAVV	MALE	158	2455	71	28.441	Hepatocellular Carcinoma	Liver	Alive	T2	N0	M0	Stage II	G3	0	2455			TUMOR FREE																					Mild	56	3.3	4.6	5.2	TCGA-DD-AAVV	915F531B-8448-41C7-9DFB-9C83062B906E	0.2	0.9	Not Available	A
TCGA-RC-A7SF	MALE	170	579	76	26.2976	Hepatocellular Carcinoma	Liver	Alive	T1	N0	M0	Stage I	G2	1	502	Liver	Locoregional Recurrence	WITH TUMOR																					None	66	3.1	4.4	5.2	TCGA-RC-A7SF	714A6878-ED2A-47F3-9755-B705AC144D68	0.1	0.8	Not Available	A
TCGA-G3-AAV3	FEMALE	168	412	85	30.1162	Hepatocellular Carcinoma	Liver	Alive	T2	N0	M0	Stage II	G2	0	412			TUMOR FREE																					Severe	58	3.4	4.4	4.8	TCGA-G3-AAV3	EFC865FD-7C74-4361-9D7A-EEF923DBCD24	0	0.6	1	A
TCGA-RC-A7SK	MALE	169	472	60	21.0077	Hepatocellular Carcinoma	Liver	Alive	T1	N0	M0	Stage I	G3	1	312	Liver	Intrahepatic Recurrence	TUMOR FREE																					None	59	3.1	4.3	5.2	TCGA-RC-A7SK	ACFD58EB-C546-49C3-A846-684F22428219	0.1	0.6	Not Available	A
TCGA-DD-AAEE	MALE	160	810	58	22.6562	Hepatocellular Carcinoma	Liver	Alive	T1	N0	M0	Stage I	G4	1	224	Liver	Intrahepatic Recurrence	WITH TUMOR		NO						TCGA-DD-AAEE-A68428	824D8AAC-0C3D-40A8-8091-A0704D0DC6DC	3	YES	383;502;551	Other;Other;Other	adriamycin;adriamycin;adriamycin	Chemoembolization;Chemoembolization;Chemoembolization	Gelfoam;Gelfoam;Gelfoam	Not Applicable;Not Applicable;Not Applicable	11	2014		None	55	3.8	4.7	5.3	TCGA-DD-AAEE	3C51FEE0-DA54-40E9-A954-DFE30F6F075C	0.2	0.8	Not Available	A
TCGA-YA-A8S7	MALE	164	412	73	27.1416	Hepatocellular Carcinoma	Liver	Dead	T3a	N0	MX	Stage IIIA	G3	1	398	Brain	Extrahepatic Recurrence	WITH TUMOR																					Mild	68	3.5	2.1	5	TCGA-YA-A8S7	BB2069D3-E699-4A8A-BB61-B3C28B98A66B	0.2	3.8	Not Available	Unknown
TCGA-BC-A10W	MALE	Not Available	91	71		Hepatocellular Carcinoma	Liver	Dead	T4	NX	MX		G3	1				WITH TUMOR																					Not Available	50	3.5	2.8	5	TCGA-BC-A10W	39baf24a-4032-4c23-b3fe-2c50df1881f6	0	1.4	1	Not Available
TCGA-CC-A5UC	MALE	165	347	57	20.9366	Hepatocellular Carcinoma	Liver	Dead	T3	N0	M0	Stage IIIA	G3	1	312	Lung	New Primary Tumor	TUMOR FREE																					Not Available	63	Not Available	Not Available	Not Available	TCGA-CC-A5UC	7E589EE1-FFCC-448A-A275-829CA26A597E	Not Available	Not Available	Not Available	Unknown
TCGA-G3-AAV2	MALE	Not Available	372	Not Available		Hepatocellular Carcinoma	Liver	Alive	T1	N0	M0	Stage I	G1	0	372			TUMOR FREE																					Not Available	50	3.3	4.2	4.8	TCGA-G3-AAV2	1724C96A-2AA3-43D4-992A-08AF948C0F45	0	0.7	Not Available	A
TCGA-DD-AADS	MALE	164	474	53	19.7055	Hepatocellular Carcinoma	Liver	Alive	T1	N0	M0	Stage I	G2	0	474			TUMOR FREE																					Unknown	63	3.8	3.7	5.3	TCGA-DD-AADS	460A3CBD-C63C-4E6F-B670-2619687AC5A0	0.2	0.7	1	A
TCGA-BC-A5W4	MALE	183	547	106	31.6522	Hepatocellular Carcinoma	Liver	Dead	T3a	NX	M0	Stage IIIA	G3	1	384		Locoregional Recurrence	TUMOR FREE																					None	69	3.5	4.2	5	TCGA-BC-A5W4	6BB5D506-8FCA-43F3-90A6-03C915D7EDE2	0	0.6	Not Available	A
TCGA-MR-A520	MALE	179	229	104	32.4584	Hepatocellular Carcinoma	Liver	Alive	T1	NX	MX	Stage I	G1	0	229			TUMOR FREE																					Not Available	58	Not Available	Not Available	Not Available	TCGA-MR-A520	25E893AD-A0FD-45AE-9AA9-9BCD7C2EC8E5	Not Available	Not Available	Not Available	Not Available
TCGA-XR-A8TE	MALE	157	925	43	17.4449	Hepatocellular Carcinoma	Liver	Alive	T3	N0	MX	Stage IIIA	G1	1	210	Liver	Intrahepatic Recurrence	WITH TUMOR																					None	16	3.2	3.9	4.5	TCGA-XR-A8TE	EC4B4D34-2576-4412-B036-7460E64F4398	Not Available	Not Available	Not Available	Not Available
TCGA-DD-A114	MALE	173	1149	74	24.7252	Hepatocellular Carcinoma	Liver	Dead	T2		M0	Stage II	G3	0	1149			Not Available																					Mild	42	3.5	3.5	5	TCGA-DD-A114	02931491-f56b-4233-a079-812e08bc0c59	0.1	2.5	Not Available	A
TCGA-DD-AAVR	MALE	165	2513	69	25.3444	Hepatocellular Carcinoma	Liver	Alive	T1	N0	M0	Stage I	G2	0	2513			TUMOR FREE																					None	44	3.3	3.6	5.2	TCGA-DD-AAVR	834CFF01-3C12-42FA-ABBE-AE0AE168C568	0.2	1.2	1	A
TCGA-G3-AAV1	MALE	181	359	99	30.2189	Hepatocellular Carcinoma	Liver	Dead	T4	N0	M0	Stage IIIC	G3	1	49	Liver	Locoregional Recurrence	WITH TUMOR		NO						TCGA-G3-AAV1-A62195	5D3B3242-0A08-41DA-BE37-6C1E9D3BE0AE	14	YES	75;231	Doxorubicin;Not Available	Not Applicable;Not Applicable	Chemoembolization;Radioembolization	Gelfoam;Y-90 Therasphere	Not Applicable;Not Applicable	7	2014		Severe	51	3.3	3.2	4.8	TCGA-G3-AAV1	EE6D81BF-0470-4652-AFF0-D85F6AB67626	0	0.7	Not Available	B
TCGA-BC-A69H	MALE	173	444	70	23.3887	Hepatocellular Carcinoma	Liver	Alive	T2	NX	M0	Stage II	G3	0	444			TUMOR FREE																					None	64	3.6	4.3	4.8	TCGA-BC-A69H	79DF037C-7D37-4E6C-A654-57708A4F87AA	0	0.4	Not Available	A
TCGA-BC-A3KG	FEMALE	159	680	64	25.3155	Hepatocellular Carcinoma	Liver	Alive	T2	N0	M0	Stage II	G3	1	209	Lung	Extrahepatic Recurrence	WITH TUMOR																					Not Available	68	3.5	3.6	5	TCGA-BC-A3KG	75F43FCA-200A-48B0-BB67-0693D7B91119	0	0.5	Not Available	Not Available
TCGA-BW-A5NO	MALE	Not Available	20	Not Available		Hepatocellular Carcinoma	Liver	Alive	T3a	NX	MX	Stage IIIA	G2	0	20			TUMOR FREE																					Unknown	50	Not Available	Not Available	Not Available	TCGA-BW-A5NO	EE63C44B-91F4-4004-8DEA-192EAB527036	Not Available	Not Available	Not Available	Unknown
TCGA-DD-A73C	FEMALE	159	701	49	19.3821	Hepatocellular Carcinoma	Liver	Alive	T3a	N0	M0	Stage IIIA	G1	1	566	Liver	Locoregional Recurrence	TUMOR FREE																					None	65	3.5	4.9	5	TCGA-DD-A73C	79F9331C-9E00-4277-A9D1-7C848E132134	0.1	0.7	1	A
TCGA-BW-A5NP	FEMALE	Not Available	0	Not Available		Hepatocellular Carcinoma	Liver	Alive	T2	N0	M1	Stage IV	G3	1	102	Liver	Extrahepatic Recurrence	WITH TUMOR																					Mild	26	Not Available	Not Available	Not Available	TCGA-BW-A5NP	56A82A56-0241-4D3D-9DE2-696B0C36DF91	Not Available	Not Available	Not Available	Unknown
TCGA-DD-A3A2	FEMALE	178	2131	85	26.8274	Hepatocellular Carcinoma	Liver	Dead	T1	N0	M0	Stage I	G1	0	2131			TUMOR FREE																					None	76	3.5	4.2	5	TCGA-DD-A3A2	357C1C08-F368-4CAE-8F20-9BE241B30479	0.1	0.5	Not Available	A
TCGA-DD-A4NO	MALE	176	2245	109	35.1885	Hepatocellular Carcinoma	Liver	Alive	T1	N0	M0	Stage I	G1	1	990	Liver	Intrahepatic Recurrence	WITH TUMOR		YES	Radiofrequency Ablation;Other	Not Applicable;cryoablation	2244;2244	1;1	1;1	TCGA-DD-A4NO-A49664	229D0F16-E4C6-4694-8F51-BA228820B968	7	YES	1051;Not Available	Other;Not Available	embolic agent;Not Applicable	Chemoembolization;Not Available	Other, specify;Not Available	embolic agent;Not Applicable	10	2013		Mild	65	3.5	4.5	5	TCGA-DD-A4NO	75F78C38-6854-4390-AD11-789B4E549D63	0.1	0.4	Not Available	A
TCGA-KR-A7K2	MALE	166	829	79	28.6689	Hepatocholangiocarcinoma (Mixed)	Liver	Alive	T1	N0	M0	Stage I	G1	0	829			TUMOR FREE																					Unknown	64	3.5	3.3	4.9	TCGA-KR-A7K2	FBB398FE-2BA8-4845-8083-6533ECB4A52E	0.2	1.5	Not Available	Unknown
TCGA-DD-A4NG	MALE	164	802	94	34.9494	Hepatocellular Carcinoma	Liver	Dead	T3a	NX	M0	Stage IIIA	G2	1	430	Liver	Intrahepatic Recurrence	WITH TUMOR																					None	77	3.5	4.5	5	TCGA-DD-A4NG	89791F8F-DC06-4A04-B166-AFBFD6CF53DE	0.1	0.5	1	A
TCGA-DD-AACS	MALE	172	1804	80	27.0416	Hepatocellular Carcinoma	Liver	Alive	T1	N0	M0	Stage I	G3	0	1804			TUMOR FREE																					Unknown	39	3.8	4.3	5.3	TCGA-DD-AACS	82D6268A-DE59-4A14-ABD2-7492178FA5BD	0.2	1	Not Available	A
TCGA-DD-AAEK	MALE	169	1067	64	22.4082	Hepatocellular Carcinoma	Liver	Alive	T2	N0	M0	Stage II	G3	0	1067			TUMOR FREE																					None	51	3.8	4.1	5.3	TCGA-DD-AAEK	6EA0EF82-694D-492D-95DA-A3BC8DE99149	0.2	1	Not Available	A
TCGA-DD-A73G	FEMALE	155	3478	44	18.3143	Hepatocellular Carcinoma	Liver	Alive	T1	N0	M0	Stage I	G3	0	3478			TUMOR FREE																					None	73	3.5	3.2	5	TCGA-DD-A73G	4774367C-5D8F-4B23-934A-E6D33A89DCA8	0.1	0.5	1	A
TCGA-DD-A4NA	FEMALE	166	1008	93	33.7495	Hepatocellular Carcinoma	Liver	Alive	T2	N1	M0	Stage IIIC	G3	0	1008			TUMOR FREE																					None	67	Not Available	Not Available	Not Available	TCGA-DD-A4NA	BEE9D6C8-948F-4B76-97CA-B985064249EF	Not Available	Not Available	2	Unknown
TCGA-DD-AAW1	MALE	167	1989	60	21.5139	Hepatocellular Carcinoma	Liver	Alive	T3	N0	M0	Stage IIIA	G2	0	1989			TUMOR FREE																					Severe	55	3.3	4	5.3	TCGA-DD-AAW1	31C7D56B-4AF7-4FDB-BA83-63BF615FCC3D	0.2	0.7	Not Available	A
TCGA-WX-AA44	FEMALE	152	615	61	26.4024	Hepatocellular Carcinoma	Liver	Alive	T1	NX	MX	Stage I	G3	1	246	Liver	Intrahepatic Recurrence	WITH TUMOR		NO						TCGA-WX-AA44-A70655	895DE754-2102-438F-9A1D-E4A8443D0344	2	YES	274	Not Available	Not Applicable	Radioembolization	Y-90 Sirsphere	Not Applicable	3	2012		None	64	3.5	4.4	5	TCGA-WX-AA44	5436FAFB-BC16-4450-AC8B-568E1E5EE5FE	0	0.5	Not Available	A
TCGA-DD-AACH	MALE	160	195	53	20.7031	Hepatocellular Carcinoma	Liver	Dead	T2	N0	M0	Stage II	G3	1	83	Liver	Intrahepatic Recurrence	TUMOR FREE																					Mild	69	3.8	4.3	5.3	TCGA-DD-AACH	219B067C-522F-4971-B0D0-86F9971D369D	0.2	1.5	Not Available	A
TCGA-2Y-A9H4	MALE	167	1452	61	21.8724	Hepatocellular Carcinoma	Liver	Alive	T1	N0	MX	Stage I	G2	0	1452			TUMOR FREE																					Unknown	68	3.5	4.6	5	TCGA-2Y-A9H4	801B1D2C-EB6F-4EEF-A00B-83DA939D755A	0.2	0.3	2	A
TCGA-DD-AADB	MALE	165	1242	68	24.977	Hepatocellular Carcinoma	Liver	Alive	T1	N0	M0	Stage I	G4	0	1242			TUMOR FREE																					Unknown	51	3.8	4.5	5.3	TCGA-DD-AADB	5EAAF7AE-36AF-4FB4-8940-E0861983CEB0	0.2	1.5	Not Available	A
TCGA-DD-AACL	FEMALE	150	107	69	30.6667	Hepatocellular Carcinoma	Liver	Dead	T1	N0	M0	Stage I	G3	0	107			Unknown																					Unknown	66	3.8	3.3	5.3	TCGA-DD-AACL	3DA3CFEC-5464-4DD8-9757-A0CDFE3536F8	0.2	0.7	Not Available	A
TCGA-DD-A3A4	MALE	189	612	65	18.1966	Hepatocellular Carcinoma	Liver	Dead	T3	N0	M0	Stage IIIA	G3	1	87	Liver	Intrahepatic Recurrence	WITH TUMOR		NO						TCGA-DD-A3A4-A42699	E888B66F-EC27-412B-8CDF-A97F9598C732	27	YES	231;270;375	Other;Other;Other	Mitomycin C and cis-platinum;Mitomycin C and cis-platinum;Mitomycin C and cis-platinum	Chemoembolization;Chemoembolization;Chemoembolization	Other, specify;Other, specify;Other, specify	chemoembolic agent;chemoembolic agent;chemoembolic agen	4	2013		None	37	3.5	3.3	5	TCGA-DD-A3A4	AB35C9F9-3040-424D-A89F-DFF3A1365BC6	0.1	1	2	B
TCGA-DD-A4ND	FEMALE	162	2746	89	33.9125	Hepatocellular Carcinoma	Liver	Alive	T1	N0	M0	Stage I	G3	1	15	Other, specify	New Primary Tumor	WITH TUMOR																					None	56	3.5	3.9	5	TCGA-DD-A4ND	C0BF9278-9CBB-4361-B4D8-AB172B67E276	0.1	0.5	3	A
TCGA-5C-AAPD	MALE	172	20	69	23.3234	Hepatocholangiocarcinoma (Mixed)	Liver	Alive	T2	N0	M0	Stage II	G1	0	20			TUMOR FREE																					None	61	Not Available	Not Available	Not Available	TCGA-5C-AAPD	7A6162A4-1166-4310-84CD-FFC2B06F124C	Not Available	Not Available	Not Available	A
TCGA-2Y-A9H8	FEMALE	150	633	40	17.7778	Hepatocellular Carcinoma	Liver	Dead	T1	NX	MX		G2	1	398	Other, specify	Extrahepatic Recurrence	WITH TUMOR																					Unknown	85	3.5	4.2	5	TCGA-2Y-A9H8	3528DD91-1A6D-4D41-A3EE-829C857CC904	0.2	0.3	2	Unknown
TCGA-DD-AAC8	MALE	156	16	57	23.4221	Hepatocellular Carcinoma	Liver	Dead	T1	N0	M0	Stage I	G3	0	16			TUMOR FREE																					Mild	72	3.8	4.3	5.3	TCGA-DD-AAC8	496BEEF9-80D9-4734-A23D-334AE1B6AAAB	0.2	0.6	Not Available	A
TCGA-CC-A7IK	MALE	168	262	57	20.1956	Hepatocellular Carcinoma	Liver	Dead	T3	N0	M0	Stage IIIA	G3	1	150		Locoregional Recurrence	TUMOR FREE																					Not Available	59	Not Available	Not Available	Not Available	TCGA-CC-A7IK	EBA5208B-404A-45DF-9133-31FF122E7FC0	Not Available	Not Available	Not Available	Unknown
TCGA-CC-A8HV	FEMALE	159	279	51	20.1733	Hepatocellular Carcinoma	Liver	Dead	T2	N0	M0	Stage II	G2	1	149		Locoregional Recurrence	TUMOR FREE																					Not Available	51	Not Available	Not Available	Not Available	TCGA-CC-A8HV	5B32D3F4-9B88-42DE-AAAC-22D1D2F5CDE0	Not Available	Not Available	Not Available	Unknown
TCGA-BC-A10T	MALE	Not Available	837	86		Hepatocellular Carcinoma	Liver	Dead	T4	NX	MX		G1	1	598	Pulmonary	Extrahepatic Recurrence	WITH TUMOR																					Not Available	76	Not Available	3	Not Available	TCGA-BC-A10T	8a9cde9a-c38c-423e-bc14-354ee26468c9	Not Available	0.7	Not Available	Not Available
TCGA-G3-A3CG	MALE	168	673	93	32.9507	Hepatocellular Carcinoma	Liver	Alive	T1	N0	M0	Stage I	G2	1	329	Liver	Intrahepatic Recurrence	TUMOR FREE																					Severe	80	0.3	0.4	0.5	TCGA-G3-A3CG	8A14D153-BBF7-4512-A067-976EDFB65F91	0.3	0.3	Not Available	A
TCGA-DD-AACT	FEMALE	158	1562	62	24.8358	Hepatocellular Carcinoma	Liver	Alive	T1	N0	M0	Stage I	G2	0	1562			TUMOR FREE																					Mild	69	3.8	4.4	5.3	TCGA-DD-AACT	3EA084C5-3783-4FDE-B341-5914D2EDB977	0.2	0.8	Not Available	A
TCGA-DD-A73F	FEMALE	164	1085	69	25.6544	Hepatocellular Carcinoma	Liver	Alive	T1	N0	M0	Stage I	G1	0	1085			TUMOR FREE																					None	77	3.5	4.6	5	TCGA-DD-A73F	870C86E7-D6E1-4F9D-BB0B-BD1C66D6BCDE	0.1	0.5	1	A
TCGA-5R-AA1C	MALE	174	520	90	29.7265	Hepatocellular Carcinoma	Liver	Alive	T2	N0	M0	Stage II	G2	0	520			TUMOR FREE																					None	57	3.2	3	4.6	TCGA-5R-AA1C	290890EB-321C-45DC-9CD1-45676C6E5E96	0	1.8	Not Available	B
TCGA-GJ-A6C0	FEMALE	160	31	90	35.1562	Hepatocellular Carcinoma	Liver	Dead	T2	NX	MX	Stage II	G2	0	31			Unknown																					Unknown	75	Not Available	Not Available	Not Available	TCGA-GJ-A6C0	1B326242-4BE6-4F05-B5FB-07ED76B49850	Not Available	Not Available	1	Unknown
TCGA-G3-A3CK	MALE	170	585	67	23.1834	Hepatocellular Carcinoma	Liver	Alive	T1	N0	M0	Stage I	G2	0	585			TUMOR FREE																					Mild	61	0.3	0.2	0.5	TCGA-G3-A3CK	39EB1DB0-2722-4AF4-8254-D0E10256C64D	0	0.8	1	A
TCGA-DD-AAVW	MALE	162	2317	62	23.6244	Hepatocellular Carcinoma	Liver	Alive	T1	N0	M0	Stage I	G2	0	2317			TUMOR FREE																					None	35	3.3	4.6	5.2	TCGA-DD-AAVW	11823A8A-194F-4E6B-A373-EF5A3FC7D2B9	0.2	1.4	Not Available	A
TCGA-3K-AAZ8	MALE	172	396	84	28.3937	Hepatocellular Carcinoma	Liver	Alive	T3b	NX	MX	Stage IIIB	G1	1	151	Liver	Locoregional Recurrence	WITH TUMOR																					Not Available	65	Not Available	Not Available	Not Available	TCGA-3K-AAZ8	94E387AE-B641-4E9F-BB53-22C7B2A9CCCB	Not Available	Not Available	Not Available	Not Available
TCGA-G3-A5SM	MALE	184	520	106	31.3091	Hepatocellular Carcinoma	Liver	Alive	T2	NX	M0	Stage II	G3	1	252	Liver	Intrahepatic Recurrence	TUMOR FREE		YES	Radiofrequency Ablation;Radiofrequency Ablation	Not Applicable;Not Applicable	302;365	1;1	1;1	TCGA-G3-A5SM-A62750	1796E529-FEBB-4E24-96C2-D4B5ACD824D7	24	NO	Not Available;Not Available	Not Available;Not Available	Not Applicable;Not Applicable	Not Available;Not Available	Not Available;Not Available	Not Applicable;Not Applicable	7	2014		Unknown	58	3.3	3.2	4.8	TCGA-G3-A5SM	D397E70F-C174-4656-9B7E-5E4C00754410	0	0.6	Not Available	A
TCGA-O8-A75V	MALE	180	538	92	28.3951	Hepatocellular Carcinoma	Liver	Alive	T1	NX	MX	Stage I	G2	0	538			TUMOR FREE																					Mild	54	2.9	3.8	4.4	TCGA-O8-A75V	76CC9C06-0827-465E-BAB3-5F4115295EBE	0.3	1.9	1	A
TCGA-ZS-A9CD	MALE	Not Available	1386	Not Available		Hepatocellular Carcinoma	Liver	Dead	T2	NX	MX	Stage II	G2	1	371	Liver	Intrahepatic Recurrence	Unknown																					Mild	73	36	48	50	TCGA-ZS-A9CD	9197CA4C-E48C-43AF-BA61-D894FAF3CC24	0	8	Not Available	A
TCGA-2Y-A9H1	MALE	171	1229	89	30.4367	Hepatocellular Carcinoma	Liver	Dead	T1	NX	MX	Stage I	G2	1	321	Liver	Locoregional Recurrence	WITH TUMOR		NO						TCGA-2Y-A9H1-A66956	6FF2F78D-C736-4E2F-A197-E82382551E44	28	YES	178	Not Available	Not Applicable	Radioembolization	Y-90 Therasphere	Not Applicable	10	2014		Unknown	58	3.5	4.4	5	TCGA-2Y-A9H1	9C5E2438-F587-4935-92F0-4BFD57468EAA	0.2	0.5	Not Available	Unknown
TCGA-2Y-A9HB	MALE	167	260	74	26.5338	Hepatocellular Carcinoma	Liver	Alive	T1	NX	MX	Stage I	G2	0	260			TUMOR FREE																					None	66	3.5	3.9	5	TCGA-2Y-A9HB	B181B591-269C-4E48-B681-243D28772025	0.2	0.6	Not Available	Unknown
TCGA-DD-AACO	MALE	164	1876	43	15.9875	Hepatocellular Carcinoma	Liver	Alive	T1	N0	M0	Stage I	G3	1	479	Liver	Intrahepatic Recurrence	WITH TUMOR																					Mild	40	3.8	3.7	5.3	TCGA-DD-AACO	34413807-07BE-4204-B095-5E1DD1ED87DC	0.2	0.6	Not Available	A
TCGA-G3-AAV5	MALE	165	354	88	32.3232	Hepatocellular Carcinoma	Liver	Alive	T2	N0	M0	Stage II	G2	1	117	Liver	Locoregional Recurrence	WITH TUMOR		NO						TCGA-G3-AAV5-A62435	ACCB5A02-760D-4F04-8AF4-635EC10BB039	16	YES	-57;144	Not Available;Doxorubicin	Not Applicable;Not Applicable	Chemoembolization;Chemoembolization	Not Available;Other, specify	Not Applicable;Renegade Hi-Flo microcatheter	7	2014		Not Available	67	3.3	4.2	4.8	TCGA-G3-AAV5	4DFF4242-4A53-4F46-B200-7ED83F6B7808	0	0.4	Not Available	A
TCGA-LG-A9QD	MALE	168	366	74	26.2188	Hepatocellular Carcinoma	Liver	Alive	T3a	N0	M0	Stage IIIA	G2	1				WITH TUMOR																					Mild	68	3.4	2.9	4.8	TCGA-LG-A9QD	948A9BBC-60B0-4FB7-A707-76BC41294217	0	0.5	3	Unknown
TCGA-ZP-A9D2	MALE	172	765	74	25.0135	Hepatocellular Carcinoma	Liver	Dead	T2	NX	MX		G2	1	315	Liver	Intrahepatic Recurrence	WITH TUMOR																					Mild	51	Not Available	Not Available	Not Available	TCGA-ZP-A9D2	CBB89556-D783-4E70-8DB4-EF53E9A45922	Not Available	Not Available	1	A
TCGA-DD-AA3A	FEMALE	151	410	60	26.3146	Hepatocholangiocarcinoma (Mixed)	Liver	Dead	T1	N0	MX	Stage I	G4	0	410			TUMOR FREE																					None	81	3.5	4.9	5	TCGA-DD-AA3A	56ABD1C1-8F22-4856-8B0A-73D7E092BDB3	0.1	0.8	1	A
TCGA-BD-A2L6	MALE	168	1363	110	38.9739	Hepatocellular Carcinoma	Liver	Alive	T2	NX	MX		G2	1	415	Liver	Intrahepatic Recurrence	WITH TUMOR																					None	69	3.4	3.7	5	TCGA-BD-A2L6	13A97CEE-76B0-46A1-B728-D87B2248311E	0.3	0.9	Not Available	A
TCGA-DD-AADM	MALE	159	12	55	21.7555	Hepatocellular Carcinoma	Liver	Dead	T2	N0	M0	Stage II	G3	0	12			TUMOR FREE																					Unknown	58	3.8	4.1	5.3	TCGA-DD-AADM	62C02DA8-E4B4-4294-9923-8992D187FC7B	0.2	0.5	Not Available	A
TCGA-DD-A3A3	MALE	167	535	71	25.4581	Hepatocellular Carcinoma	Liver	Dead	T1	N0	M0	Stage I	G2	0	535			Not Available																					None	45	Not Available	Not Available	Not Available	TCGA-DD-A3A3	516C8594-2973-41E5-A5CE-76D177EDFA48	0.1	0.9	Not Available	B
TCGA-DD-A1EJ	FEMALE	154	1005	64	26.986	Hepatocellular Carcinoma	Liver	Dead	T1	N1	M0	Stage IIIC	G2	1	263	Liver	Intrahepatic Recurrence	WITH TUMOR		NO						TCGA-DD-A1EJ-A42216	CB81B953-600C-4EA2-A887-9AC76DF2AC04	15	YES	277;300;424;495;760	Not Available;Not Available;Other;Other;Other	Not Applicable;Not Applicable;Doxorubicin/mitomycin;Doxorubicin/mitomycin;chemoembolic mixture	Radioembolization;Radioembolization;Chemoembolization;Chemoembolization;Chemoembolization	Y-90 Therasphere;Y-90 Therasphere;Not Available;Not Available;Not Available	Not Applicable;Not Applicable;Not Applicable;Not Applicable;Not Applicable	4	2013		Mild	71	3.2	3.5	5	TCGA-DD-A1EJ	52292ffc-0902-4d97-b461-20723987a177	0.1	0.7	1	B
TCGA-EP-A3JL	MALE	168	303	73	25.8645	Hepatocellular Carcinoma	Liver	Alive	T1	NX	MX	Stage I	G2	0	303			TUMOR FREE																					Not Available	76	3.2	4.1	4.8	TCGA-EP-A3JL	A196A937-B17D-4D4A-965B-8AF0F4F41367	0	0.6	Not Available	A
TCGA-DD-A73D	FEMALE	170	693	102	35.2941	Hepatocellular Carcinoma	Liver	Alive	T2	NX	MX	Stage II	G1	1	592	Liver	Intrahepatic Recurrence	TUMOR FREE																					Mild	68	3.5	4.5	5	TCGA-DD-A73D	24170A77-94E0-4002-9D3E-A46C84E84FCA	0.1	0.3	1	A
TCGA-BC-A10R	FEMALE	Not Available	308	Not Available		Hepatocellular Carcinoma	Liver	Dead	T3	NX	MX		G2	1	199		Intrahepatic Recurrence	WITH TUMOR		NO						TCGA-BC-A10R-A13748	7DC35BE0-5FF4-4075-ADBC-348F148D5887	4	YES	237	Not Available	Not Applicable	Chemoembolization	Not Available	Not Applicable	4	2011		Mild	66	Not Available	4	Not Available	TCGA-BC-A10R	0bf5bbd4-d9e8-42a6-9ab5-f2c174dec12c	Not Available	Not Available	1	Not Available
TCGA-DD-AADL	MALE	159	636	53	20.9644	Hepatocellular Carcinoma	Liver	Alive	T1	N0	M0	Stage I	G4	0	636			TUMOR FREE																					Unknown	58	3.8	3.5	5.3	TCGA-DD-AADL	A7F7E313-4636-4C54-B2B7-F5928A8368E4	0.2	0.5	2	A
TCGA-RC-A6M3	MALE	175	0	Not Available		Hepatocellular Carcinoma	Liver	Alive	T2	N0	M0	Stage II	G3	0	0			Unknown																					Not Available	24	Not Available	Not Available	Not Available	TCGA-RC-A6M3	C6A74DB2-CF97-4C7B-BE8C-557EE27E1D43	Not Available	Not Available	Not Available	Not Available
TCGA-DD-AAEI	MALE	166	1531	79	28.6689	Hepatocellular Carcinoma	Liver	Alive	T1	N0	M0	Stage I	G2	1	491	Bone	Extrahepatic Recurrence	WITH TUMOR		YES	Radiofrequency Ablation	Not Applicable	1352	1	1	TCGA-DD-AAEI-A66239	CA6D87A8-4CDC-47EC-80E3-E3F46B605C09	6	NO	Not Available	Not Available	Not Applicable	Not Available	Not Available	Not Applicable	10	2014		None	72	3.8	3.6	5.3	TCGA-DD-AAEI	34416BE6-B6D6-4029-B899-9BA685E39590	0.2	0.5	Not Available	A
TCGA-CC-A9FU	FEMALE	153	0	48	20.5049	Hepatocellular Carcinoma	Liver	Alive	T3a	N0	M0	Stage IIIA	G2	0	0			TUMOR FREE																					Not Available	52	Not Available	Not Available	Not Available	TCGA-CC-A9FU	5E2A99A1-41C1-49CA-97D6-69F9B9938D24	Not Available	Not Available	Not Available	Unknown
TCGA-DD-AACZ	FEMALE	149	171	52	23.4224	Hepatocellular Carcinoma	Liver	Dead	T1	N0	M0	Stage I	G4	1	88	Liver	Locoregional Recurrence	TUMOR FREE																					Unknown	63	3.8	4.5	5.3	TCGA-DD-AACZ	CCE2BB32-84CB-4991-9628-1EA408A9B11A	0.2	0.4	Not Available	A
TCGA-BW-A5NQ	MALE	Not Available	0	Not Available		Hepatocellular Carcinoma	Liver	Alive	T1	NX	MX	Stage I	G3	0	0			TUMOR FREE																					Unknown	63	Not Available	Not Available	Not Available	TCGA-BW-A5NQ	C7F1B389-AEC7-4993-8AFB-B7A56064F8FC	Not Available	Not Available	Not Available	Unknown
TCGA-DD-AAC9	MALE	174	347	81	26.7539	Hepatocellular Carcinoma	Liver	Alive	T1	N0	M0	Stage I	G2	0	347			TUMOR FREE																					Mild	51	3.8	4.2	5.3	TCGA-DD-AAC9	AC6A1E0C-DBA0-4B21-B12B-A501ED796BEC	0.2	0.7	Not Available	A
TCGA-DD-A4NQ	MALE	159	373	75	29.6665	Hepatocellular Carcinoma	Liver	Dead	T2	N0	M0	Stage II	G3	1	126	Liver	Intrahepatic Recurrence	WITH TUMOR		NO						TCGA-DD-A4NQ-A43378	73A0E12B-2408-4494-9858-C79A32E695B3	20	YES	148;211	Not Available;Not Available	Not Applicable;Not Applicable	Radioembolization;Radioembolization	Y-90 Therasphere;Y-90 Therasphere	Not Applicable;Not Applicable	5	2013		Mild	60	3.5	4.4	5	TCGA-DD-A4NQ	C05720FE-19C1-4CFF-819B-6806B26FC312	0.1	0.7	1	A
TCGA-G3-A7M9	MALE	170	56	73	25.2595	Hepatocellular Carcinoma	Liver	Dead	T3b	NX	MX	Stage IIIB	G2	0	56			Unknown																					None	70	3.3	3.3	4.8	TCGA-G3-A7M9	115B754D-8559-4F1D-AF44-FCD8C2CEF86A	0	0.4	Not Available	A
TCGA-UB-AA0V	FEMALE	175	314	57	18.6122	Hepatocellular Carcinoma	Liver	Alive		NX	MX	Stage I	G1	0	314			TUMOR FREE																					Mild	69	3.5	3.8	4.8	TCGA-UB-AA0V	EA214F79-0F6B-403F-8693-C844BF4B77CB	0.2	1	1	A
TCGA-5C-A9VG	MALE	170	328	73	25.2595	Hepatocellular Carcinoma	Liver	Alive	T2	N0	M0	Stage II	G2	0	328			TUMOR FREE																					None	58	Not Available	Not Available	Not Available	TCGA-5C-A9VG	073E51F9-FB79-4A5F-9BA0-2C9AF03C0B85	Not Available	Not Available	Not Available	A
TCGA-CC-A7II	MALE	168	399	52	18.424	Hepatocellular Carcinoma	Liver	Alive	T3	N0	M0	Stage IIIA	G3	1	278		Locoregional Recurrence	TUMOR FREE																					Not Available	54	Not Available	Not Available	Not Available	TCGA-CC-A7II	AAF7C9B5-6CB7-42BF-A0D1-07975EAE3BE9	Not Available	Not Available	Not Available	Unknown
TCGA-DD-A1EK	FEMALE	159	558	97	38.3687	Hepatocellular Carcinoma	Liver	Dead	T4	N0	M1	Stage IVB	G2	1	167	Liver	Locoregional Recurrence	WITH TUMOR		YES	Radiofrequency Ablation	Not Applicable	0	3	1	TCGA-DD-A1EK-A42206	61C165ED-E7E2-41EE-B4E9-C9368BA49FAC	15	YES	286	Not Available	Not Applicable	Chemoembolization	Not Available	Not Applicable	4	2013		Mild	64	3.5	4.3	5	TCGA-DD-A1EK	A5E4412B-0E49-4D86-9CCE-71F440A84048	0.1	0.5	1	A
TCGA-DD-A116	MALE	175	1622	73	23.8367	Hepatocellular Carcinoma	Liver	Dead	T3	N0	M0	Stage IIIA	G3	1	828	Other, specify	Extrahepatic Recurrence	TUMOR FREE																					Not Available	68	3.5	4.1	5	TCGA-DD-A116	994347ba-3045-4ade-926f-06420fbd906c	0.1	1.1	0	A
TCGA-DD-AADJ	FEMALE	154	1066	59	24.8777	Hepatocellular Carcinoma	Liver	Alive	T1	N0	M0	Stage I	G3	0	1066			TUMOR FREE																					Unknown	70	3.8	4.2	5.3	TCGA-DD-AADJ	1D880AEA-9EFE-4A43-8A6A-6A81801DA9E0	0.2	0.6	Not Available	A
TCGA-ED-A82E	FEMALE	150	408	44	19.5556	Hepatocellular Carcinoma	Liver	Alive	T3a	N0	M0	Stage IIIA	G2	0	408			TUMOR FREE																					Mild	60	3.8	4.3	5.1	TCGA-ED-A82E	A96B67BA-6180-4B80-8792-877860421CA0	0.1	0.4	Not Available	Unknown
TCGA-G3-AAV4	FEMALE	156	27	56	23.0112	Hepatocellular Carcinoma	Liver	Dead	T1	N0	M0	Stage I	G1	0	27			TUMOR FREE																					Not Available	83	3.3	2.7	4.8	TCGA-G3-AAV4	0955D871-5413-4AB2-8FDF-B4FEB3AEEF5D	0	0.8	2	A
TCGA-G3-A25Z	MALE	173	655	69	23.0546	Hepatocellular Carcinoma	Liver	Alive	T1	N0	M0	Stage I	G2	0	655			TUMOR FREE																					Mild	58	0.3	0.4	0.5	TCGA-G3-A25Z	2F3D22AD-6917-4189-89D9-2A06C2D2DE0A	0	0.9	1	A
TCGA-CC-A3MB	MALE	176	315	58	18.7242	Hepatocellular Carcinoma	Liver	Dead	T3	N0	M0	Stage IIIA	G1	1	260	Lung	New Primary Tumor	TUMOR FREE																					Not Available	36	Not Available	Not Available	Not Available	TCGA-CC-A3MB	2C53D48D-E3BC-49F3-BBE0-2EEE24252B4C	Not Available	Not Available	Not Available	Not Available
TCGA-FV-A3R3	FEMALE	161	366	97	37.4214	Hepatocellular Carcinoma	Liver	Dead	T1	NX	MX	Stage I	G2	0	366			TUMOR FREE																					Not Available	38	3.4	2	5	TCGA-FV-A3R3	3DD7C93D-8194-44EE-8014-10DD81EF6441	0	0.4	Not Available	Not Available
TCGA-DD-AAD8	FEMALE	152	1219	57	24.6711	Hepatocellular Carcinoma	Liver	Alive	T1	N0	M0	Stage I	G2	0	1219			TUMOR FREE																					Mild	73	3.8	4.3	5.3	TCGA-DD-AAD8	24B66729-242B-4771-819D-77C9A1FCBB10	0.2	0.3	Not Available	A
TCGA-UB-AA0U	MALE	178	327	93	29.3524	Hepatocellular Carcinoma	Liver	Alive	T2	NX	MX	Stage II	G2	1	106	Liver	Intrahepatic Recurrence	WITH TUMOR		NO;YES	Radiofrequency Ablation	Not Applicable	326	1	3	TCGA-UB-AA0U-A63752;TCGA-UB-AA0U-A67167	77D7BFCB-AB00-4BE5-9602-0FFCA3FAF0BE;22C851AD-089C-49DA-8125-1D131A0ACF03	16;31	YES;NO	161;205;Not Available	Doxorubicin;Doxorubicin;Not Available	Not Applicable;Not Applicable;Not Applicable	Chemoembolization;Chemoembolization;Not Available	Other, specify;Other, specify;Not Available	Ethiodol;Ethiodol;Not Applicable	8;10	2014;2014		Mild	60	3.5	3.9	4.8	TCGA-UB-AA0U	AE8D4B34-D40A-482D-9D45-23242843DF00	0.2	0.7	2	A
TCGA-G3-A25W	FEMALE	157	935	48	19.4734	Hepatocellular Carcinoma	Liver	Alive	T3b	N0	M0	Stage IIIB	G2	0	935			TUMOR FREE																					None	79	0.3	0.4	0.5	TCGA-G3-A25W	06AC44E9-1226-4202-828B-6F224766D7AC	0	0.3	3	A
TCGA-K7-A5RF	MALE	177	631	75	23.9395	Hepatocellular Carcinoma	Liver	Alive	T1	NX	MX	Stage I	G1	1	205	Liver	Intrahepatic Recurrence	WITH TUMOR		NO						TCGA-K7-A5RF-A63821	CFA73AF8-20C4-43EC-B5EA-C17F5563D3B2	19	YES	240;275	Doxorubicin;Doxorubicin	Not Applicable;Not Applicable	Chemoembolization;Chemoembolization	Plastic Beads;Plastic Beads	Not Applicable;Not Applicable	8	2014		Not Available	64	Not Available	Not Available	Not Available	TCGA-K7-A5RF	3134F7D1-3359-497A-B8BE-1F317D8DDAAA	Not Available	Not Available	Not Available	Unknown
TCGA-G3-A7M7	MALE	181	361	77	23.5036	Hepatocellular Carcinoma	Liver	Alive	T1	NX	MX	Stage I	G1	0	361			TUMOR FREE																					Severe	65	3.2	3.5	4.6	TCGA-G3-A7M7	3D048A45-3D5D-4563-ACC8-3C662861F18A	0	0.5	Not Available	A
TCGA-RG-A7D4	MALE	172	1098	87	29.4078	Hepatocellular Carcinoma	Liver	Alive	T2	N0	M0	Stage II	G2	0	1098			TUMOR FREE																					Unknown	69	3	3	5	TCGA-RG-A7D4	08CBBB39-D05A-48B0-A966-5212C5923C8B	1	1	2	A
TCGA-DD-AAVU	MALE	160	2202	88	34.375	Hepatocellular Carcinoma	Liver	Alive	T2	N0	M0	Stage II	G2	1	1630	Liver	Intrahepatic Recurrence	TUMOR FREE																					Mild	46	3.3	4.6	5.2	TCGA-DD-AAVU	146C5332-1AF5-4C49-B740-9A9EDC795F24	0.2	0.6	Not Available	A
TCGA-BD-A3ER	MALE	188	1115	111	31.4056	Hepatocellular Carcinoma	Liver	Alive	T2	NX	MX	Stage II	G2	1	226	Liver	Locoregional Recurrence	TUMOR FREE																					Mild	62	3.4	3.9	5	TCGA-BD-A3ER	9457A9A1-3DD1-4D88-B1E1-D20AAE4491DD	0.3	0.7	0	A
TCGA-DD-AAE1	MALE	169	552	62	21.7079	Hepatocellular Carcinoma	Liver	Alive	T1	N0	M0	Stage I	G3	0	552			TUMOR FREE																					Mild	52	3.8	4.1	5.3	TCGA-DD-AAE1	3BBFF405-DAE4-4DC9-985A-33E7AC9CB2DD	0.2	0.4	Not Available	A
TCGA-DD-A1EL	MALE	182	415	54	16.3024	Hepatocellular Carcinoma	Liver	Dead	T2	N0	M0	Stage II	G3	1		Liver	Intrahepatic Recurrence	WITH TUMOR		NO						TCGA-DD-A1EL-A42231	6CA54E88-D6C5-4F67-B456-159E16441697	15	YES	165	Not Available	Not Applicable	Chemoembolization	Other, specify	PVA particles	4	2013		Mild	23	3.5	4.4	5	TCGA-DD-A1EL	2854ffe8-1f77-497a-bf49-11e0189fee35	0.1	0.5	Not Available	A
TCGA-2Y-A9H3	MALE	179	1516	105	32.7705	Hepatocellular Carcinoma	Liver	Alive	T2	NX	MX	Stage II	G1	1	22	Liver	Locoregional Recurrence	TUMOR FREE		NO						TCGA-2Y-A9H3-A66938	27ADBB25-B09A-416B-AA11-22851BE807AA	28	YES	42	Not Available	Not Applicable	Radioembolization	Y-90 Therasphere	Not Applicable	10	2014		None	45	3.5	5.3	5	TCGA-2Y-A9H3	9B69D7F9-38EB-48E1-BDC0-A092A53BC709	0.2	0.3	3	Unknown
TCGA-CC-A5UD	MALE	170	304	62	21.4533	Hepatocellular Carcinoma	Liver	Dead	T3	N0	M0	Stage IIIA	G2	1	182		Locoregional Recurrence	TUMOR FREE																					Not Available	45	Not Available	Not Available	Not Available	TCGA-CC-A5UD	3837C8AC-6C9E-499B-A4E7-D42C870BCB49	Not Available	Not Available	Not Available	Unknown
TCGA-DD-AACV	MALE	169	1531	70	24.5089	Hepatocellular Carcinoma	Liver	Alive	T1	N0	M0	Stage I	G3	1	344	Liver	Intrahepatic Recurrence	WITH TUMOR		NO						TCGA-DD-AACV-A66126	78616A41-C91B-46B3-8DA4-1A7FD79F8516	2	YES	345;803;855;968	Other;Other;Other;Other	adriamycin;adriamycin;adriamycin;adriamycin	Chemoembolization;Chemoembolization;Chemoembolization;Chemoembolization	Other, specify;Other, specify;Other, specify;Other, specify	lipidol;lipidol;lipidol;lipidol	10	2014		Unknown	53	3.8	4.3	5.3	TCGA-DD-AACV	8E79EA29-787E-4A33-8465-9891776F47ED	0.2	0.6	Not Available	A
TCGA-CC-A7IJ	MALE	165	382	54	19.8347	Hepatocellular Carcinoma	Liver	Alive	T2	N0	M0	Stage II	G3	0	382			TUMOR FREE																					Not Available	56	Not Available	Not Available	Not Available	TCGA-CC-A7IJ	E610A644-0504-445A-BBA1-4BAE360DE4C1	Not Available	Not Available	Not Available	Unknown
TCGA-DD-AAD5	MALE	170	1345	70	24.2215	Hepatocellular Carcinoma	Liver	Alive	T1	N0	M0	Stage I	G3	1	130	Liver	Intrahepatic Recurrence	WITH TUMOR																					Mild	54	3.8	3.7	5.3	TCGA-DD-AAD5	6312D5B5-68AD-4D4F-A0A9-03D895AE30F9	0.2	0.6	Not Available	A
TCGA-DD-A113	FEMALE	154	2425	56	23.6128	Hepatocellular Carcinoma	Liver	Alive	T2	N0	M0	Stage II	G3	1	1676	Liver	Intrahepatic Recurrence	WITH TUMOR		YES	Other;Other;Other	percutaneous laser ablation;percutaneous laser ablation;percutaneous laser ablation	1994;2232;2351	1;3;1	1;1;1	TCGA-DD-A113-A43738	EE8FD1C9-41B0-4929-BDE9-08321DBA7EF2	2	NO	Not Available;Not Available;Not Available	Not Available;Not Available;Not Available	Not Applicable;Not Applicable;Not Applicable	Not Available;Not Available;Not Available	Not Available;Not Available;Not Available	Not Applicable;Not Applicable;Not Applicable	6	2013		None	55	3.5	4.3	5	TCGA-DD-A113	aeb17d2b-fa8c-4989-bf3a-d2c74b785455	0.1	0.5	Not Available	A
TCGA-DD-A3A9	FEMALE	168	931	62	21.9671	Hepatocellular Carcinoma	Liver	Dead	T4	N0	M1	Stage IVB	G2	1	289	Lung	Extrahepatic Recurrence	WITH TUMOR																					None	64	3.5	4	5	TCGA-DD-A3A9	457CCA7C-A8B4-414E-A3C0-7FCCF0EE2034	0.1	0.3	Not Available	A
TCGA-ED-A459	MALE	167	910	51	18.2868	Hepatocellular Carcinoma	Liver	Alive	T2	N0	M0	Stage II	G2	0	910			TUMOR FREE																					Not Available	47	3800	5200	5100	TCGA-ED-A459	56403463-1727-4C23-A709-DE5F168C4073	0.3	1.4	Not Available	Unknown
TCGA-BC-4072	FEMALE	Not Available	1490	Not Available		Hepatocellular Carcinoma	Liver	Dead	T3	N0	M0	Stage IIIA	G3	1	475	Lymph Node(s)	Extrahepatic Recurrence	WITH TUMOR																					Not Available	74	3.5	4.4	5	TCGA-BC-4072	5c9a21a3-d471-401a-9568-59dc84245d28	0	0.5	7	Not Available
TCGA-MI-A75H	MALE	173	747	84	28.0664	Hepatocellular Carcinoma	Liver	Alive		NX	MX		Not Available	1	301	Liver	Locoregional Recurrence	TUMOR FREE		YES	Radiofrequency Ablation	Not Applicable	350	1	1	TCGA-MI-A75H-A51546	DF17533C-CE9B-483C-8C88-23C6240447E1	20	YES	746	Doxorubicin	Not Applicable	Chemoembolization	Plastic Beads	Not Applicable	11	2013		Not Available	77	3.5	3.3	4.9	TCGA-MI-A75H	F3F6BA92-C68F-4313-99F4-0281272E02B6	0.2	2.3	Not Available	B
TCGA-DD-AACU	MALE	166	1567	67	24.3141	Hepatocellular Carcinoma	Liver	Alive	T1	N0	M0	Stage I	G3	0	1567			TUMOR FREE																					Unknown	59	3.8	4.4	5.3	TCGA-DD-AACU	88B6181C-1086-42DF-8BB9-1069EC2DC675	0.2	0.3	Not Available	A
TCGA-LG-A6GG	FEMALE	158	387	65	26.0375	Hepatocellular Carcinoma	Liver	Alive	T2	NX	M0	Stage II	G2	0	387			TUMOR FREE																					None	79	3.4	3.7	4.8	TCGA-LG-A6GG	C618DA6D-3C66-4A6A-8832-3526A3B75410	0.2	0.8	Not Available	A
TCGA-CC-A8HU	FEMALE	163	344	42	15.8079	Hepatocellular Carcinoma	Liver	Dead	T3	N0	M0	Stage IIIA	G3	1	301		Locoregional Recurrence	TUMOR FREE																					Not Available	39	Not Available	Not Available	Not Available	TCGA-CC-A8HU	1943FF2C-CA53-4E3C-ACC1-5AE84F4BA230	Not Available	Not Available	Not Available	Unknown
TCGA-MI-A75C	MALE	175	291	84	27.4286	Hepatocellular Carcinoma	Liver	Alive	T1	N0	M0	Stage I	G3	0	291			TUMOR FREE																					Not Available	64	3.5	4	4.9	TCGA-MI-A75C	A6C0DEF6-7649-485A-A679-50DAFB5EADE5	0.2	1.1	Not Available	A
TCGA-DD-A4NP	MALE	177	3308	79	25.2163	Hepatocellular Carcinoma	Liver	Alive	T1	N0	M0	Stage I	G3	1	1286	Liver	Intrahepatic Recurrence	WITH TUMOR		YES	Radiofrequency Ablation;Radiofrequency Ablation	Not Applicable;Not Applicable	1309;2807	1;1	1;1	TCGA-DD-A4NP-A49668	06609191-6ABF-403E-B125-A194B805FD89	7	NO	Not Available;Not Available	Not Available;Not Available	Not Applicable;Not Applicable	Not Available;Not Available	Not Available;Not Available	Not Applicable;Not Applicable	10	2013		None	32	3.5	2.4	5	TCGA-DD-A4NP	001887AA-36D0-463F-8BCA-DEC7043B4F2E	0.1	0.7	Not Available	B
TCGA-MI-A75I	MALE	188	630	100	28.2933	Hepatocellular Carcinoma	Liver	Alive	T2	NX	MX		G1	1	265	Liver	Locoregional Recurrence	Unknown																					Not Available	61	Not Available	Not Available	Not Available	TCGA-MI-A75I	55E53229-C58F-4922-8869-0F5E2F6C2D7D	Not Available	Not Available	3	A
TCGA-DD-AACD	MALE	182	381	66	19.9251	Hepatocellular Carcinoma	Liver	Dead	T1	N0	M0	Stage I	G4	1	151	Lung	Locoregional Recurrence	WITH TUMOR																					Mild	48	3.8	3.9	5.3	TCGA-DD-AACD	41FB30AA-63B4-4CC6-A275-B77048612FA0	0.2	0.3	3	A
TCGA-G3-A3CJ	MALE	174	594	72	23.7812	Hepatocellular Carcinoma	Liver	Alive	T2	N0	M0	Stage II	G2	1	296	Lung	Extrahepatic Recurrence	TUMOR FREE																					Severe	52	0.3	0.4	0.5	TCGA-G3-A3CJ	CB8F3C76-DA86-4A1D-977C-44AB399B342A	0	1	Not Available	A
TCGA-EP-A2KC	MALE	171	19	Not Available		Hepatocellular Carcinoma	Liver	Dead	T1	NX	MX	Stage I	G3	0	19			TUMOR FREE																					Not Available	62	3.6	3.1	4.8	TCGA-EP-A2KC	71681DB9-FA90-4FE1-A497-67D501EB75F0	Not Available	Not Available	Not Available	A
TCGA-DD-A1EF	FEMALE	164	394	81	30.116	Hepatocellular Carcinoma	Liver	Dead	T1	N0	M0	Stage I	G3	0	394			WITH TUMOR																					Mild	57	3.5	4.5	5	TCGA-DD-A1EF	1c1e8987-676f-417b-b3b4-e0321367df55	0.1	1	9	B
TCGA-DD-AACC	MALE	165	1685	61	22.4059	Hepatocellular Carcinoma	Liver	Dead	T1	N0	M0	Stage I	G2	1	537	Liver	Locoregional Recurrence	WITH TUMOR																					Mild	61	3.8	3.9	5.3	TCGA-DD-AACC	ED8C0D53-5DB0-4B77-95EC-15971926E313	0.2	0.5	Not Available	A
TCGA-CC-5262	MALE	170	103	62	21.4533	Hepatocellular Carcinoma	Liver	Dead	T4	N0	M0	Stage IIIC	G1	0	103			TUMOR FREE																					Not Available	67	Not Available	Not Available	Not Available	TCGA-CC-5262	1b428ada-eb3f-40c2-b4bf-1bbf6b61729d	Not Available	Not Available	Not Available	Not Available
TCGA-DD-AAVY	MALE	161	1970	63	24.3046	Hepatocellular Carcinoma	Liver	Alive	T3	N0	M0	Stage IIIA	G2	0	1970			TUMOR FREE																					None	56	3.3	3	5.2	TCGA-DD-AAVY	C36F9FFE-515B-4895-B82A-AADC49FE3016	0.2	1	2	A
TCGA-DD-AAVX	MALE	178	1718	65	20.5151	Hepatocellular Carcinoma	Liver	Alive	T2	N0	M0	Stage II	G2	1	393	Liver	Intrahepatic Recurrence	WITH TUMOR																					Severe	38	3.3	3.9	5.2	TCGA-DD-AAVX	AFCB9708-92B3-4727-9C0D-63E7FF22D87B	0.2	1.1	2	A
TCGA-RC-A6M6	MALE	Not Available	9	Not Available		Hepatocellular Carcinoma	Liver	Alive	T2	NX	M0	Stage II	G3	0	9			Unknown																					Not Available	75	3.5	2.8	4.8	TCGA-RC-A6M6	A62F065E-7491-493A-87B3-D213CD87091D	0.2	2.3	Not Available	B
TCGA-CC-A9FS	MALE	174	211	72	23.7812	Hepatocellular Carcinoma	Liver	Alive	T2	N0	M0	Stage II	G2	1	109	Lung	New Primary Tumor	TUMOR FREE																					Not Available	55	Not Available	Not Available	Not Available	TCGA-CC-A9FS	F661A921-2E59-424B-A145-E22664B73728	Not Available	Not Available	Not Available	Unknown
TCGA-G3-AAV6	FEMALE	165	65	78	28.6501	Hepatocellular Carcinoma	Liver	Dead	T3a	N0	M0	Stage IIIA	G3	1	44	Liver	Intrahepatic Recurrence	WITH TUMOR																					Severe	53	3.4	3.9	5.2	TCGA-G3-AAV6	A6733FA1-030A-45ED-9C24-0E64164D4998	0	1.6	Not Available	A
TCGA-CC-5264	MALE	160	102	52	20.3125	Hepatocellular Carcinoma	Liver	Dead	T3	N0	M0	Stage IIIA	G2	0	102			TUMOR FREE																					Not Available	71	Not Available	Not Available	Not Available	TCGA-CC-5264	61902cb6-b041-48ac-aacc-483a28949865	Not Available	Not Available	Not Available	Not Available
TCGA-NI-A4U2	MALE	171	1791	82	28.0428	Hepatocellular Carcinoma	Liver	Dead	T3	NX	MX	Stage IIIA	G1	1	106	Liver	Locoregional Recurrence	WITH TUMOR																					None	71	Not Available	Not Available	Not Available	TCGA-NI-A4U2	9AEA3437-572A-48C6-BEB9-9BDBCB243875	Not Available	Not Available	3	Unknown
TCGA-BC-A8YO	FEMALE	170	562	74	25.6055	Hepatocellular Carcinoma	Liver	Alive	T4	N0	M0	Stage IIIC	G3	1	220	Liver	Locoregional Recurrence	WITH TUMOR																					None	66	3.5	4.3	5	TCGA-BC-A8YO	F53A70D9-A774-4969-896E-2DCDD4D02A7A	0	0.3	3	Unknown
TCGA-DD-AADF	FEMALE	145	115	55	26.1593	Hepatocellular Carcinoma	Liver	Dead	T1	N0	M0	Stage I	G4	0	115			TUMOR FREE																					Unknown	64	3.8	3.5	5.3	TCGA-DD-AADF	70BB26B8-B38B-4E79-90E7-033A38405B00	0.2	1.1	Not Available	A
TCGA-DD-A119	MALE	160	223	58	22.6562	Hepatocellular Carcinoma	Liver	Dead	T3a	N0	M1	Stage IV	G3	0	223			Not Available																					None	40	3.5	3.9	5	TCGA-DD-A119	66c6f413-b7a8-4d7c-9e1d-c4fb257b9e5c	0.1	1.6	2	A
TCGA-DD-A4NI	MALE	172	816	99	33.464	Hepatocellular Carcinoma	Liver	Alive	T2	NX	M0	Stage II	G2	0	816			TUMOR FREE																					Unknown	67	3.5	4.4	5	TCGA-DD-A4NI	518AA9CC-71CF-4734-9D55-B435DA99D300	0.1	0.6	6	A
TCGA-WQ-A9G7	FEMALE	157	30	69	27.993	Hepatocellular Carcinoma	Liver	Alive	T3a	NX	M0		G3	0	30			TUMOR FREE																					Unknown	71	3.5	3.5	5	TCGA-WQ-A9G7	491A3734-DCB8-4779-B098-0B5567F13F87	0.3	0.7	Not Available	Unknown
TCGA-G3-AAUZ	MALE	160	480	77	30.0781	Hepatocellular Carcinoma	Liver	Alive	T1	N0	M0	Stage I	G2	0	480			TUMOR FREE																					Severe	48	3.3	3.8	4.8	TCGA-G3-AAUZ	D74DDBE2-5860-40B1-9BD8-99CC50F3392D	0	0.3	Not Available	A
TCGA-ZP-A9D1	FEMALE	170	21	130	44.9827	Hepatocellular Carcinoma	Liver	Alive	T1	NX	MX		G2	0	21			TUMOR FREE																					Not Available	56	Not Available	Not Available	Not Available	TCGA-ZP-A9D1	447AC9E3-0533-461A-BC92-906A7B2180C3	Not Available	Not Available	1	A
TCGA-DD-AADE	MALE	166	1202	63	22.8625	Hepatocellular Carcinoma	Liver	Alive	T1	N0	M0	Stage I	G4	1	168	Liver	Intrahepatic Recurrence	WITH TUMOR																					Mild	50	3.8	3.9	5.3	TCGA-DD-AADE	0904FD43-E25C-4D0F-ACEE-29FAA3FD933B	0.2	0.5	Not Available	A
TCGA-CC-A7IE	MALE	172	217	62	20.9573	Hepatocellular Carcinoma	Liver	Dead	T3	N0	M0	Stage IIIA	G2	1	169	Lung	New Primary Tumor	TUMOR FREE																					Not Available	57	Not Available	Not Available	Not Available	TCGA-CC-A7IE	220F75D7-08A4-4936-B4B2-0750E87CCDF5	Not Available	Not Available	Not Available	Unknown
TCGA-XR-A8TD	FEMALE	156	1030	69	28.3531	Hepatocellular Carcinoma	Liver	Alive	T3	N0	M0	Stage IIIB	G3	0	1030			TUMOR FREE																					None	49	3.5	3.8	4.8	TCGA-XR-A8TD	574BA00B-FEE6-4AAB-AC01-6FFAF8FDC0C5	0.2	0.7	Not Available	A
TCGA-2Y-A9H6	FEMALE	156	357	99	40.6805	Hepatocellular Carcinoma	Liver	Alive	T1	NX	MX	Stage I	G2	0	357			Unknown																					None	68	3.5	4	5	TCGA-2Y-A9H6	BC3502BC-BBF6-44F2-A1F4-D1567819AEFB	0.3	0.3	1	Unknown
TCGA-DD-A39V	MALE	174	643	79	26.0933	Hepatocellular Carcinoma	Liver	Dead	T2	NX	M0	Stage II	G3	1	455	Other, specify	Extrahepatic Recurrence	WITH TUMOR																					None	77	3.5	4	5	TCGA-DD-A39V	DD056692-4E2A-4E45-A4D0-357AF9754F0E	Not Available	Not Available	3	A
TCGA-DD-AACW	MALE	166	1424	65	23.5883	Hepatocellular Carcinoma	Liver	Alive	T1	N0	M0	Stage I	G3	0	1424			TUMOR FREE																					Unknown	43	3.8	4	5.3	TCGA-DD-AACW	67A00F5F-C753-48F9-BC24-8287F50EC776	0.2	0.6	Not Available	A
TCGA-ED-A5KG	FEMALE	160	854	61	23.8281	Hepatocellular Carcinoma	Liver	Alive	T2	N0	M0	Stage II	G2	1	110	Other, specify	Intrahepatic Recurrence	TUMOR FREE																					Severe	60	3.8	6	5.1	TCGA-ED-A5KG	CEBDAFEE-8FFD-4EE2-8DD1-9225E06623C2	0.1	0.4	Not Available	Unknown
TCGA-KR-A7K0	MALE	174	65	66	21.7994	Hepatocellular Carcinoma	Liver	Dead	T1	N0	M0	Stage I	G1	0	65			TUMOR FREE																					Not Available	65	3.5	2.8	4.9	TCGA-KR-A7K0	5A7706BA-3CEA-41EB-B78A-FD69206DAA93	0.2	1.3	Not Available	Unknown
TCGA-DD-AADU	MALE	166	554	73	26.4915	Hepatocellular Carcinoma	Liver	Alive	T2	N0	M0	Stage II	G3	0	554			TUMOR FREE																					None	60	3.8	4.3	5.3	TCGA-DD-AADU	CF358FB8-866C-4780-A550-D6C1C30B8C63	0.2	1.8	Not Available	A
TCGA-WX-AA47	FEMALE	168	556	63	22.3214	Hepatocellular Carcinoma	Liver	Dead	T3a	NX	MX	Stage IIIA	G2	1	103	Liver	Intrahepatic Recurrence	WITH TUMOR																					Mild	33	3.5	2.8	5	TCGA-WX-AA47	39E147C9-2ACB-4BA8-A991-E43E1719B2D8	Not Available	0.2	Not Available	A
TCGA-ES-A2HS	MALE	180	688	97	29.9383	Hepatocellular Carcinoma	Liver	Dead	T1	NX	MX	Stage I	G2	0	688			TUMOR FREE																					Mild	80	3.5	3.8	5	TCGA-ES-A2HS	728AEDB3-551A-4C16-9BE3-7733A9539E9E	0	1.9	0	A
TCGA-CC-A7IL	MALE	174	278	63	20.8086	Hepatocellular Carcinoma	Liver	Dead	T3	N0	M0	Stage IIIA	G1	1	179		Locoregional Recurrence	TUMOR FREE																					Not Available	61	Not Available	Not Available	Not Available	TCGA-CC-A7IL	B54DF65F-8A6B-4405-9918-90D53418804C	Not Available	Not Available	Not Available	Unknown
TCGA-G3-A25Y	FEMALE	158	452	57	22.8329	Hepatocellular Carcinoma	Liver	Dead	T1	N0	M0	Stage I	G3	1	355	Liver	Locoregional Recurrence	WITH TUMOR																					Mild	52	0.3	0.4	0.5	TCGA-G3-A25Y	239B4298-B090-480A-A19F-9758A827AA30	0	0.7	Not Available	A
TCGA-FV-A23B	FEMALE	Not Available	1852	Not Available		Hepatocellular Carcinoma	Liver	Dead	T2	N0	M0	Stage II	Not Available	1	1453	Liver	Locoregional Recurrence	TUMOR FREE		YES	Radiofrequency Ablation	Not Applicable	1501	1	4	TCGA-FV-A23B-A56106	90DB9C36-2FC9-4029-B149-5FB11F680DB6	28	NO	Not Available	Not Available	Not Applicable	Not Available	Not Available	Not Applicable	1	2014		Not Available	70	Not Available	Not Available	Not Available	TCGA-FV-A23B	C95ED407-BCC2-44AA-BC59-BF7549F2D665	Not Available	Not Available	Not Available	Not Available
TCGA-DD-AACB	FEMALE	156	2324	72	29.5858	Hepatocellular Carcinoma	Liver	Alive	T1	N0	M0	Stage I	G3	0	2324			TUMOR FREE																					Mild	74	3.8	4.1	5.3	TCGA-DD-AACB	6D2E8BC2-CA86-41C1-AE49-289E20FCE758	0.2	0.8	Not Available	A
TCGA-DD-A11D	FEMALE	163	1560	73	27.4756	Hepatocellular Carcinoma	Liver	Dead	T1	N0	M0	Stage I	G2	1	498	Liver	Intrahepatic Recurrence	WITH TUMOR		NO						TCGA-DD-A11D-A43743	1BD30F5B-B70D-4E68-8C90-E6658939E2A4	2	YES	1506	Other	Y90 Theraspheres	Radioembolization	Y-90 Therasphere	Not Applicable	6	2013		None	57	3.5	4.5	5	TCGA-DD-A11D	0ef95351-0133-4f34-a59c-90934fb161f8	0.1	0.5	2	A
TCGA-G3-A25U	FEMALE	153	1636	47	20.0777	Hepatocellular Carcinoma	Liver	Alive	T1	N0	M0	Stage I	G3	0	1636			TUMOR FREE																					Mild	63	0.3	0.3	0.5	TCGA-G3-A25U	B9835DC5-BF31-4541-A973-E8CA802D80BA	0	0.3	Not Available	A
TCGA-G3-A25T	FEMALE	167	1553	64	22.9481	Hepatocellular Carcinoma	Liver	Alive	T3	N0	M0	Stage IIIA	G2	1	452	Liver	Intrahepatic Recurrence	TUMOR FREE																					None	45	0.3	0.4	0.5	TCGA-G3-A25T	F6E5979D-D6A9-4408-BD1B-1B37D1064E83	0	2	Not Available	A
TCGA-CC-5263	MALE	163	129	59	22.2063	Hepatocellular Carcinoma	Liver	Dead	T3	N0	M0	Stage IIIA	G1	0	129			TUMOR FREE																					Not Available	35	Not Available	Not Available	Not Available	TCGA-CC-5263	a6af3061-1484-4f6c-bb4b-c8f4626b4161	Not Available	Not Available	Not Available	Not Available
TCGA-DD-A39Y	MALE	176	171	85	27.4406	Hepatocellular Carcinoma	Liver	Dead	T1	NX	M0	Stage I	G3	0	171			TUMOR FREE																					None	67	3.5	4	5	TCGA-DD-A39Y	BED1D731-E382-4B80-9604-E6DD68D9C0AB	0.1	1.1	Not Available	A
TCGA-K7-A6G5	MALE	184	512	80	23.6295	Hepatocellular Carcinoma	Liver	Alive	T1	N0	MX	Stage I	G2	0	512			TUMOR FREE																					Not Available	66	Not Available	Not Available	Not Available	TCGA-K7-A6G5	81EDDCDA-0069-4652-9DC6-8AAC89CBA1FF	Not Available	Not Available	Not Available	Not Available
TCGA-DD-A39W	FEMALE	177	827	74	23.6203	Hepatocellular Carcinoma	Liver	Dead	T3	N0	M0	Stage III	G2	0	827			Not Available																					Not Available	29	Not Available	Not Available	Not Available	TCGA-DD-A39W	48D33449-B969-423A-B4E7-541809109617	Not Available	Not Available	Not Available	Not Available
TCGA-BC-A10Q	FEMALE	Not Available	1135	Not Available		Hepatocellular Carcinoma	Liver	Dead	T2	NX	MX		Not Available	1	340		Intrahepatic Recurrence	WITH TUMOR		NO						TCGA-BC-A10Q-A13754	38B7049A-E74F-4548-9AAE-D604D4C697BD	4	YES	217	Other	Doxorubicon and Mitomycin C	Chemoembolization	Other, specify	PVA particles	4	2011		Not Available	72	3.5	4.1	5	TCGA-BC-A10Q	dfa15fbe-bb14-40ce-afc6-70694112e3e2	Not Available	0.5	1	Not Available
TCGA-ZP-A9CV	MALE	173	1088	59	19.7133	Hepatocellular Carcinoma	Liver	Dead	T1	NX	MX		G1	1				TUMOR FREE																					Severe	59	3.5	4	5.7	TCGA-ZP-A9CV	91909C63-DEBC-42AD-B4BE-56870195BDCB	0.2	0.5	Not Available	A
TCGA-ZS-A9CG	MALE	179	341	94	29.3374	Hepatocellular Carcinoma	Liver	Alive	T2	NX	MX	Stage II	G2	0	341			Unknown																					Mild	55	35	40	50	TCGA-ZS-A9CG	3F6A6891-C6D5-447B-AD32-325FD46EC32B	0	5	Not Available	A
TCGA-DD-A3A6	FEMALE	175	3258	52	16.9796	Hepatocellular Carcinoma	Liver	Dead	T2	N0	M0	Stage II	G2	0	3258			TUMOR FREE																					None	72	3.5	4.3	5	TCGA-DD-A3A6	C4C4820B-6F4C-4CDD-B233-4D22F5933FD9	0.1	0.4	Not Available	A
TCGA-DD-AACI	MALE	155	1618	48	19.9792	Hepatocellular Carcinoma	Liver	Alive	T2	N0	M0	Stage II	G3	1	1432	Liver	Intrahepatic Recurrence	WITH TUMOR																					Mild	69	3.8	3.6	5.3	TCGA-DD-AACI	E6FA354E-ADA7-41E0-8C8B-38520A5E6601	0.2	0.5	Not Available	A
TCGA-G3-A5SL	MALE	180	621	88	27.1605	Hepatocellular Carcinoma	Liver	Alive	T2	NX	M0	Stage II	G2	0	621			TUMOR FREE																					None	70	3.1	4.2	4.7	TCGA-G3-A5SL	9A56D8A8-DADD-442E-BC09-732CD619AEF7	0	0.8	Not Available	Unknown
TCGA-BC-A69I	MALE	180	387	95	29.321	Hepatocellular Carcinoma	Liver	Alive	T1	N0	M0	Stage I	G1	0	387			TUMOR FREE																					None	69	Not Available	Not Available	Not Available	TCGA-BC-A69I	70AECC90-17F0-4064-8EBB-BE81F9B1D7FD	0	1.2	1	Unknown
TCGA-G3-A3CI	MALE	167	180	98	35.1393	Hepatocellular Carcinoma	Liver	Alive	T1	N0	M0	Stage I	G2	0	180			TUMOR FREE																					Mild	71	0.3	0.4	0.5	TCGA-G3-A3CI	B5465221-78FE-40A8-ABEC-BED600602DD4	0	0.3	Not Available	A
TCGA-DD-AAVQ	MALE	171	2728	72	24.623	Hepatocellular Carcinoma	Liver	Alive	T1	N0	M0	Stage I	G2	1	1509	Liver	Locoregional Recurrence	TUMOR FREE																					Severe	38	3.3	3	5.2	TCGA-DD-AAVQ	80E7742F-ABBE-4F11-B4E4-C999DC1BD459	0.2	1	Not Available	A
TCGA-ED-A8O6	FEMALE	165	56	45	16.5289	Hepatocellular Carcinoma	Liver	Dead	T3a	N0	M0	Stage IIIA	G3	0	56			TUMOR FREE																					Mild	50	3.8	2.8	5.1	TCGA-ED-A8O6	7FB03840-5153-4DC6-A302-5A89AA4E1FB6	0.1	2.3	Not Available	Unknown
TCGA-CC-5261	MALE	175	97	58	18.9388	Hepatocellular Carcinoma	Liver	Dead	T2	N0	M0	Stage II	G2	0	97			TUMOR FREE																					Not Available	44	Not Available	Not Available	Not Available	TCGA-CC-5261	1ad7f17e-b3b8-40e9-aab8-5a17e0aec408	Not Available	Not Available	Not Available	Not Available
TCGA-EP-A2KB	FEMALE	165	596	81	29.7521	Hepatocellular Carcinoma	Liver	Dead	T1	NX	MX	Stage I	G2	1	161	Liver	Locoregional Recurrence	TUMOR FREE		NO						TCGA-EP-A2KB-A33377	950DA764-8CFA-48C1-8ADC-A39018424BE9	28	YES	334	Doxorubicin	Not Applicable	Chemoembolization	Other, specify	Micron Microspheres	6	2012		Not Available	46	3.8	3.8	5.1	TCGA-EP-A2KB	18C08546-BED3-4ED9-B223-479AFE633C8E	0.2	1.4	Not Available	A
TCGA-RC-A6M5	FEMALE	Not Available	15	Not Available		Fibrolamellar Carcinoma	Liver	Alive	T1	N1	M0	Stage IVA	G2	0	15			Unknown																					Not Available	20	3.5	3.9	4.8	TCGA-RC-A6M5	D504EE30-6955-4A7B-9311-55AD3DECADD5	0.2	0.5	Not Available	A
TCGA-KR-A7K7	FEMALE	168	951	125	44.2885	Hepatocellular Carcinoma	Liver	Alive	T2	N0	M0	Stage II	G1	1	239	Other, specify	Extrahepatic Recurrence	WITH TUMOR																					Not Available	61	3.5	3.4	4.9	TCGA-KR-A7K7	7BA3D8F1-0C26-4C49-8D6B-0F2875B58DAF	0.2	1.4	Not Available	Unknown
TCGA-CC-A9FV	MALE	165	0	59	21.6713	Hepatocellular Carcinoma	Liver	Alive	T3	N0	M0	Stage IIIA	G2	0	0			TUMOR FREE																					Not Available	57	Not Available	Not Available	Not Available	TCGA-CC-A9FV	C4E6527A-8F58-4F6B-93B1-04ABB5680ED0	Not Available	Not Available	Not Available	Unknown
TCGA-DD-AAVZ	MALE	171	1900	62	21.2031	Hepatocellular Carcinoma	Liver	Alive	T1	N0	M0	Stage I	G2	0	1900			TUMOR FREE																					None	38	3.3	3.8	5.2	TCGA-DD-AAVZ	11F69D9F-A67D-41FA-95A9-BAA194B3FCFB	0.2	1	1	A
TCGA-WJ-A86L	FEMALE	159	345	56	22.151	Hepatocellular Carcinoma	Liver	Alive	T1	NX	MX	Stage I	G2	0	345			Unknown																					None	68	3.4	4.2	4.8	TCGA-WJ-A86L	63D475EF-8F26-45ED-AE80-CFA87E68B2F5	0.1	0.5	Not Available	A
TCGA-FV-A495	FEMALE	172	1	70	23.6614	Hepatocellular Carcinoma	Liver	Alive	T2	NX	M0	Stage II	G2	0	1			TUMOR FREE																					Mild	51	3.8	4	5	TCGA-FV-A495	BD48FA5E-0152-46F0-A4FA-8CF723FF2DCD	0.3	1	1	Unknown
TCGA-DD-AAE6	FEMALE	159	141	46	18.1955	Hepatocellular Carcinoma	Liver	Alive	T1	N0	M0	Stage I	G2	1	105	Liver	Intrahepatic Recurrence	WITH TUMOR																					None	59	3.8	4.4	5.3	TCGA-DD-AAE6	A61F823B-9164-4BD6-92F4-0A8D8FF0F55E	0.2	0.9	Not Available	A
TCGA-GJ-A9DB	MALE	187	67	96	27.4529	Hepatocellular Carcinoma	Liver	Dead	T1	N0	MX	Stage I	G2	0	67			Unknown																					Unknown	68	3.5	4.5	5	TCGA-GJ-A9DB	45F00F00-D793-4DCA-AEB9-7626D4575C90	0	0.5	1	Unknown
TCGA-BC-A10S	MALE	Not Available	1423	74		Hepatocellular Carcinoma	Liver	Dead	T3	NX	MX		G1	1	1130		Intrahepatic Recurrence	WITH TUMOR																					None	81	Not Available	3.6	Not Available	TCGA-BC-A10S	592ef526-176a-42e0-bbeb-fb62d369a343	Not Available	0.6	Not Available	Not Available
TCGA-DD-AADR	MALE	170	2028	75	25.9516	Hepatocellular Carcinoma	Liver	Alive	T1	N0	M0	Stage I	G3	1	1700	Liver	Intrahepatic Recurrence	TUMOR FREE																					Mild	58	3.8	4.4	5.3	TCGA-DD-AADR	899D8EA5-49DC-4970-8848-EA6EA088A272	0.2	0.9	Not Available	A
TCGA-DD-A3A7	MALE	188	419	80	22.6347	Hepatocellular Carcinoma	Liver	Dead	T3b	N0	M0	Stage IIIB	G3	1	144	Liver	Intrahepatic Recurrence	WITH TUMOR																					Mild	67	Not Available	Not Available	Not Available	TCGA-DD-A3A7	614C0ECF-6A84-4C86-8706-79BE5BB00991	0.1	0.8	4	Unknown
TCGA-EP-A26S	MALE	168	608	41	14.5266	Hepatocellular Carcinoma	Liver	Alive	T1	N0	MX	Stage I	G2	0	608			TUMOR FREE																					Mild	70	3.8	3.5	5.1	TCGA-EP-A26S	B7D6621C-8BCE-4A01-8588-9D7761D9372B	0.2	0.4	Not Available	Not Available
TCGA-DD-AACN	MALE	171	1302	70	23.939	Hepatocellular Carcinoma	Liver	Alive	T1	N0	M0	Stage I	G3	1	357	Liver	Intrahepatic Recurrence	WITH TUMOR		NO						TCGA-DD-AACN-A66125	276C8689-15A0-4900-8451-29E56E7794D9	2	YES	379	Other	adriamycin	Chemoembolization	Other, specify	lipidol	10	2014		Unknown	32	3.8	3.9	5.3	TCGA-DD-AACN	0AFD4283-7311-4D69-A2F5-779628DA45FC	0.2	2.2	Not Available	A
TCGA-BC-A216	FEMALE	164	1351	151	56.1422	Hepatocellular Carcinoma	Liver	Alive	T3	NX	M0	Stage IIIA	G2	0	1351			TUMOR FREE																					Mild	62	3.5	3.4	5	TCGA-BC-A216	4bbdbe77-f3cb-4b64-9826-72debb734784	0	0.6	2	Not Available
TCGA-CC-A7IF	MALE	169	649	58	20.3074	Hepatocellular Carcinoma	Liver	Dead	T3	N0	M0	Stage IIIA	G1	1	254	Lung	New Primary Tumor	TUMOR FREE																					Not Available	59	Not Available	Not Available	Not Available	TCGA-CC-A7IF	E0674B82-2FBA-421E-BE62-58EFD0348D44	Not Available	Not Available	Not Available	Unknown
TCGA-ED-A7PZ	MALE	159	6	50	19.7777	Hepatocellular Carcinoma	Liver	Alive	T2	NX	M0	Stage II	G2	0	6			TUMOR FREE																					Mild	61	3.8	4.2	5.1	TCGA-ED-A7PZ	87750E70-3AF7-452A-9AA5-375ACD3843EA	0.1	0.9	Not Available	Unknown
TCGA-DD-A4NF	MALE	173	942	86	28.7347	Hepatocellular Carcinoma	Liver	Alive	T1	N0	M0	Stage I	G2	1	656	Bone	Extrahepatic Recurrence	TUMOR FREE																					Mild	72	3.5	4	5	TCGA-DD-A4NF	1043BC90-72C9-48C9-AE24-F617D0485E78	0.1	0.5	Not Available	A
TCGA-DD-A1EH	MALE	179	1495	70	21.847	Hepatocellular Carcinoma	Liver	Alive	T3	N0	M0	Stage III	G3	1	120	Liver	Intrahepatic Recurrence	WITH TUMOR		YES	Radiofrequency Ablation	Not Applicable	126	Not Available	1	TCGA-DD-A1EH-A45785	5BD6AA35-352F-459E-BFCB-FDD1929F1153	22	NO	Not Available	Not Available	Not Applicable	Not Available	Not Available	Not Applicable	7	2013		None	23	3.5	4.7	5	TCGA-DD-A1EH	cab5b264-abab-4bdb-816e-9d2c0ac30629	0.1	1	1	B
TCGA-CC-A3MA	MALE	168	303	66	23.3844	Hepatocellular Carcinoma	Liver	Dead	T3	N0	M0	Stage IIIA	G2	1	261		Locoregional Recurrence	TUMOR FREE																					Not Available	61	Not Available	Not Available	Not Available	TCGA-CC-A3MA	613DDB95-14D7-4941-B374-FB5CD344D1BB	Not Available	Not Available	Not Available	Not Available
TCGA-FV-A3R2	MALE	Not Available	194	75		Hepatocellular Carcinoma	Liver	Dead	T1	NX	MX	Stage I	Not Available	0	194			TUMOR FREE																					Not Available	75	Not Available	Not Available	Not Available	TCGA-FV-A3R2	17833039-0D7E-47F0-90E6-8CABAE94C124	Not Available	Not Available	4	Not Available
TCGA-DD-A4NR	FEMALE	64	9	54	131.836	Hepatocellular Carcinoma	Liver	Dead	T1	N0	M0	Stage I	G3	0	9			Unknown																					Unknown	85	3.5	3.1	5	TCGA-DD-A4NR	52A7F734-DA07-49C5-861D-C70DA37FF959	0.1	0.8	1	A
TCGA-BC-A112	MALE	165	153	97	35.629	Hepatocellular Carcinoma	Liver	Dead	T3	NX	MX		G2	0	153			TUMOR FREE																					Not Available	80	3.5	4.1	5	TCGA-BC-A112	a2c17e87-d8bc-4160-88ae-e3e894d013e4	0	0.3	Not Available	Not Available
TCGA-UB-A7MC	MALE	176	500	78	25.1808	Hepatocellular Carcinoma	Liver	Alive	T3a	N0	MX	Stage IIIA	G3	1	359	Other, specify	Extrahepatic Recurrence	Unknown		NO;NO						TCGA-UB-A7MC-A67162;TCGA-UB-A7MC-A67164	57299E12-8A0A-4F20-9874-3303A63E1F71;E6E52CBB-FBEB-4D02-BD48-1EF63DFBB83C	31;31	YES;YES	343;351;371;471;471;343;351;371	Doxorubicin;Doxorubicin;Doxorubicin;Doxorubicin;Mitomycin C;Mitomycin C;Mitomycin C;Mitomycin C	Not Applicable;Not Applicable;Not Applicable;Not Applicable;Not Applicable;Not Applicable;Not Applicable;Not Applicable	Chemoembolization;Chemoembolization;Chemoembolization;Chemoembolization;Chemoembolization;Chemoembolization;Chemoembolization;Chemoembolization	Other, specify;Other, specify;Other, specify;Other, specify;Other, specify;Other, specify;Other, specify;Other, specify	Lipiodol;Lipiodol;Lipiodol;Lipiodol;Lipiodol;Lipiodol;Lipiodol;Lipiodol	10;10	2014;2014		Mild	59	3.5	3.9	4.8	TCGA-UB-A7MC	F82AFF25-0725-48D1-AEFD-D60800F7D1AB	0.2	1.5	Not Available	A
TCGA-DD-A1EC	FEMALE	157	602	50	20.2848	Hepatocellular Carcinoma	Liver	Alive	T1	N0	M0	Stage I	G3	1	299	Other, specify	Extrahepatic Recurrence	Not Available																					None	20	3.5	3.2	5	TCGA-DD-A1EC	520a709a-87f6-4f3d-b2a2-9192e3b65c5b	0.1	0.4	Not Available	A
TCGA-T1-A6J8	MALE	188	23	65	18.3907	Hepatocellular Carcinoma	Liver	Alive	T1	NX	M0		G2	0	23			TUMOR FREE																					Not Available	68	Not Available	Not Available	Not Available	TCGA-T1-A6J8	59F163D2-6A7C-41B8-B4D6-F07174DAFC6E	Not Available	Not Available	Not Available	Not Available
TCGA-G3-A3CH	MALE	178	780	74	23.3556	Hepatocellular Carcinoma	Liver	Alive	T3a	N0	M0	Stage IIIA	G2	1	116	Liver	Intrahepatic Recurrence	TUMOR FREE																					Severe	53	0.3	0.3	0.5	TCGA-G3-A3CH	3A2D7482-C246-411E-841F-71D96E353328	0	0.7	Not Available	A
TCGA-EP-A2KA	FEMALE	178	627	Not Available		Hepatocellular Carcinoma	Liver	Dead	T3a	NX	MX	Stage IIIA	G3	1	293	Lung	Extrahepatic Recurrence	Not Available																					Not Available	52	Not Available	Not Available	Not Available	TCGA-EP-A2KA	440375D7-CDCD-418A-8992-0A8CA42D290D	Not Available	Not Available	2	Not Available
TCGA-ZS-A9CE	FEMALE	Not Available	1241	Not Available		Hepatocellular Carcinoma	Liver	Alive	T2	NX	MX	Stage II	G1	1	892	Other, specify	New Primary Tumor	Unknown																					None	79	36	44	50	TCGA-ZS-A9CE	7BDC5F86-4D7D-4F1F-BC23-AB51FA9FB947	0	5	Not Available	A
TCGA-ED-A7PY	FEMALE	156	390	40	16.4366	Hepatocellular Carcinoma	Liver	Alive	T2	NX	M0	Stage II	G3	0	390			TUMOR FREE		YES	Ethanol Injection;Ethanol Injection;Ethanol Injection	Not Applicable;Not Applicable;Not Applicable	20;53;82	Not Available;Not Available;Not Available	Not Available;Not Available;Not Available	TCGA-ED-A7PY-A64278	867D2F96-7949-4978-8BF0-0176298728EF	28	NO	Not Available;Not Available;Not Available	Not Available;Not Available;Not Available	Not Applicable;Not Applicable;Not Applicable	Not Available;Not Available;Not Available	Not Available;Not Available;Not Available	Not Applicable;Not Applicable;Not Applicable	8	2014		Mild	20	Not Available	Not Available	Not Available	TCGA-ED-A7PY	A396E048-5AA0-4D71-96BD-7F4FDF6934AA	0.1	0.6	Not Available	Unknown
TCGA-G3-A6UC	MALE	182	671	91	27.4725	Hepatocellular Carcinoma	Liver	Alive	T3b	N0	M0	Stage IIIB	G2	1	639	Liver	Intrahepatic Recurrence	WITH TUMOR																					Mild	65	3.3	4.6	4.8	TCGA-G3-A6UC	87AA894E-7676-40B7-9557-6541446D8CEA	0	1	Not Available	A
TCGA-FV-A4ZP	MALE	168	2486	69	24.4473	Hepatocellular Carcinoma	Liver	Dead	T3	NX	M0	Stage IIIA	G2	1		Other, specify	Extrahepatic Recurrence	TUMOR FREE																					Unknown	78	Not Available	Not Available	Not Available	TCGA-FV-A4ZP	5C08008D-5ED4-4480-BD00-C8A2D8C787DC	Not Available	Not Available	Not Available	Unknown
TCGA-ES-A2HT	MALE	174	438	80	26.4236	Hepatocellular Carcinoma	Liver	Dead	T1	NX	MX	Stage I	G2	0	438			TUMOR FREE																					Mild	54	3.5	4.1	5	TCGA-ES-A2HT	7DD3BDA9-3A0A-46FA-B052-A6D24B847804	0	0.6	0	A
TCGA-BC-A10X	FEMALE	Not Available	770	65		Hepatocellular Carcinoma	Liver	Dead	T3a	N0	MX	Stage IIIA	G2	0	770			TUMOR FREE																					None	52	3.5	3.6	5	TCGA-BC-A10X	3dc48ea9-a3c6-437f-af5a-88feb300cc5f	0	0.3	2	Not Available
TCGA-G3-A5SI	MALE	177	768	74	23.6203	Hepatocellular Carcinoma	Liver	Dead	T2	N0	M0	Stage II	G2	1	348	Liver	Intrahepatic Recurrence	WITH TUMOR		NO						TCGA-G3-A5SI-A42749	79DD2140-0ABD-4E38-86EB-5D34A1015117	30	YES	370;435;447	Doxorubicin;Doxorubicin;Doxorubicin	Not Applicable;Not Applicable;Not Applicable	Chemoembolization;Chemoembolization;Chemoembolization	Plastic Beads;Plastic Beads;Plastic Beads	Not Applicable;Not Applicable;Not Applicable	4	2013		Mild	44	3.3	2.8	4.8	TCGA-G3-A5SI	14201DA5-4446-47BE-AF72-120B7780C6BF	0	0.7	Not Available	A
TCGA-DD-A39Z	FEMALE	165	601	61	22.4059	Hepatocellular Carcinoma	Liver	Dead	T2	NX	M0	Stage II	G2	0	601			TUMOR FREE																					Not Available	43	3.5	3.1	5	TCGA-DD-A39Z	42CB60F0-1A9E-4F59-8E2E-50C25E85CB98	0.1	1.2	1	B
TCGA-CC-5258	MALE	Not Available	129	55		Hepatocellular Carcinoma	Liver	Dead	T2	N0	M0	Stage II	G2	0	129			TUMOR FREE																					Not Available	48	Not Available	Not Available	Not Available	TCGA-CC-5258	6a93206a-c25c-4e45-b0ba-0a21bd8253b6	Not Available	Not Available	Not Available	Not Available
TCGA-DD-A3A8	MALE	177	11	99	31.6001	Hepatocellular Carcinoma	Liver	Dead	T2	N0	M0	Stage II	G2	0	11			TUMOR FREE																					None	75	Not Available	Not Available	Not Available	TCGA-DD-A3A8	69D6881B-9E9A-407B-8B02-BAD5FC2455BF	0.1	1	3	A
TCGA-DD-AADI	FEMALE	165	1085	64	23.5078	Hepatocellular Carcinoma	Liver	Alive	T1	N0	M0	Stage I	G3	0	1085			TUMOR FREE																					Unknown	43	3.8	3.8	5.3	TCGA-DD-AADI	97472E71-66EB-434B-81B0-D727765F44CB	0.2	0.5	Not Available	A
TCGA-DD-A3A5	FEMALE	170	3125	58	20.0692	Hepatocellular Carcinoma	Liver	Dead	T3	N0	M0	Stage III	G2	1	84	Liver	Intrahepatic Recurrence	WITH TUMOR		NO						TCGA-DD-A3A5-A42572	DE62BB09-B68C-42AB-B933-D4B5995B733C	23	YES	260	Not Available	Not Applicable	Chemoembolization	Not Available	Not Applicable	4	2013		None	66	3.5	4.2	5	TCGA-DD-A3A5	D8549D23-37D4-42BD-B472-F49BBEBD09B0	0.1	0.8	Not Available	A
TCGA-DD-AACX	MALE	155	170	53	22.0604	Hepatocellular Carcinoma	Liver	Alive	T2	N0	M0	Stage II	G3	1	42	Other, specify	Extrahepatic Recurrence	WITH TUMOR																					Mild	66	3.8	4.2	5.3	TCGA-DD-AACX	431A72E1-EA03-4E40-89C4-2F02D454C897	0.2	0.5	Not Available	A
TCGA-2Y-A9HA	MALE	169	36	69	24.1588	Hepatocellular Carcinoma	Liver	Dead	T2	NX	MX	Stage II	G2	0	36			WITH TUMOR		NO						TCGA-2Y-A9HA-A67272	52861D38-28FF-4D51-989C-88D2270EF75C	3	YES	0	Not Available	Not Applicable	Radioembolization	Other, specify	Habib	11	2014		None	70	3.5	3.5	5	TCGA-2Y-A9HA	A25A714E-C142-482B-91C8-4FEA763E0254	0.2	0.6	Not Available	A
TCGA-DD-AACQ	MALE	169	432	64	22.4082	Hepatocellular Carcinoma	Liver	Dead	T2	N0	M0	Stage II	G3	1	105	Liver	Locoregional Recurrence	WITH TUMOR																					Unknown	50	3.8	4.2	5.3	TCGA-DD-AACQ	0F34D654-8984-4B8B-B345-67066D611513	0.2	0.8	Not Available	A
TCGA-DD-A4NN	FEMALE	163	899	59	22.2063	Hepatocellular Carcinoma	Liver	Dead	T1	N0	M0	Stage I	G3	1	166	Lung	Extrahepatic Recurrence	WITH TUMOR																					Unknown	56	3.5	4.3	5	TCGA-DD-A4NN	B96B7620-5506-4DEF-AFF2-5E888EAF3EA5	0.1	0.5	1	A
TCGA-DD-AAED	MALE	166	763	69	25.0399	Hepatocellular Carcinoma	Liver	Alive	T1	N0	M0	Stage I	G3	1	198	Liver	Intrahepatic Recurrence	TUMOR FREE		YES	Radiofrequency Ablation;Radiofrequency Ablation;Radiofrequency Ablation	Not Applicable;Not Applicable;Not Applicable	365;468;594	1;1;1	2;2;1	TCGA-DD-AAED-A68425	A79F710A-661B-4E19-BED7-1E5CA8496A81	3	YES	215;331;401	Other;Other;Other	adriamycin;adriamycin;adriamycin	Chemoembolization;Chemoembolization;Chemoembolization	Gelfoam;Gelfoam;Gelfoam	Not Applicable;Not Applicable;Not Applicable	11	2014		Mild	51	3.8	4	5.3	TCGA-DD-AAED	527D2BC3-7FDD-4B08-839D-67E2F246DB04	0.2	0.6	Not Available	A
TCGA-DD-AADQ	MALE	165	436	64	23.5078	Hepatocellular Carcinoma	Liver	Alive	T2	N0	M0	Stage II	G3	0	436			TUMOR FREE																					Unknown	59	3.8	4.4	5.3	TCGA-DD-AADQ	485D283A-552C-485A-84FB-3ABDB98DC797	0.2	0.3	Not Available	A
TCGA-DD-AAE4	FEMALE	157	608	62	25.1532	Hepatocellular Carcinoma	Liver	Alive	T1	N0	M0	Stage I	G1	1	111	Liver	Locoregional Recurrence	TUMOR FREE		YES	Radiofrequency Ablation	Not Applicable	139	1	Not Available	TCGA-DD-AAE4-A68415	26E1A96C-4564-4BFE-9354-F0AA2EB77E4F	3	NO	Not Available	Not Available	Not Applicable	Not Available	Not Available	Not Applicable	11	2014		None	49	3.8	4	5.3	TCGA-DD-AAE4	C797D6AD-05D4-4322-BAD2-29801A986B4E	0.2	0.8	Not Available	A
TCGA-GJ-A3OU	MALE	167	879	172	61.6731	Hepatocellular Carcinoma	Liver	Alive	T1	NX	MX	Stage I	G2	1	879	Liver	Intrahepatic Recurrence	TUMOR FREE																					Unknown	59	3.5	3.2	5	TCGA-GJ-A3OU	FB2ABC2A-ECF1-4184-912F-26A649F861FF	0	0.9	1	Unknown
TCGA-DD-AADW	MALE	163	587	49	18.4425	Hepatocellular Carcinoma	Liver	Alive	T1	N0	M0	Stage I	G3	1	386	Liver	Locoregional Recurrence	TUMOR FREE																					None	48	3.8	4.3	4.3	TCGA-DD-AADW	1BCF1762-7926-45F6-A367-D45FC3AF7BC3	0.2	1	Not Available	A
TCGA-K7-AAU7	MALE	Not Available	359	Not Available		Hepatocholangiocarcinoma (Mixed)	Liver	Alive	T2a	NX	MX	Stage II	G2	1	58	Liver	Intrahepatic Recurrence	Unknown																					Not Available	61	Not Available	Not Available	Not Available	TCGA-K7-AAU7	1EACFCC0-1D05-4441-B3D8-B0790E1C40F1	Not Available	Not Available	2	A
TCGA-ED-A8O5	FEMALE	165	406	63	23.1405	Hepatocellular Carcinoma	Liver	Alive	T3a	N0	M0	Stage IIIA	G3	0	406			TUMOR FREE																					Mild	59	3.8	4.2	5.1	TCGA-ED-A8O5	2BEA076B-C923-4A91-A37B-C6615FEC021C	0.1	0.4	Not Available	Unknown
TCGA-CC-A7IH	MALE	175	365	56	18.2857	Hepatocellular Carcinoma	Liver	Alive	T3	N0	M0	Stage IIIA	G1	0	365			TUMOR FREE																					Not Available	58	Not Available	Not Available	Not Available	TCGA-CC-A7IH	E4E0BC11-AD61-4419-857C-44FB5C7877A3	Not Available	Not Available	Not Available	Unknown
TCGA-QA-A7B7	MALE	180	94	108	33.3333	Hepatocellular Carcinoma	Liver	Alive	T2	NX	MX	Stage II	G2	1	88	Liver	Locoregional Recurrence	TUMOR FREE																					Mild	48	3.5	4.2	4.8	TCGA-QA-A7B7	B0952FD6-62EE-44EF-9A2A-E5262ED4721A	0.3	1	Not Available	A
TCGA-DD-AADC	MALE	176	425	81	26.1493	Hepatocellular Carcinoma	Liver	Dead	T1	N0	M0	Stage I	G3	1	101	Liver	Intrahepatic Recurrence	WITH TUMOR																					Unknown	53	3.8	3.8	5.3	TCGA-DD-AADC	4100FD8B-CF37-4E63-A73D-95C9C392D606	0.2	0.7	Not Available	A
TCGA-UB-A7MD	MALE	175	52	57	18.6122	Hepatocellular Carcinoma	Liver	Dead	T1	N0	MX	Stage I	G3	0	52			TUMOR FREE																					Unknown	67	3.5	3.5	4.8	TCGA-UB-A7MD	C49B41BF-0025-4682-966B-CFE8FB2B2546	0.2	0.8	Not Available	A
TCGA-DD-AADP	MALE	167	458	67	24.0238	Hepatocellular Carcinoma	Liver	Alive	T1	N0	M0	Stage I	G3	0	458			TUMOR FREE																					Unknown	45	3.8	3.7	5.3	TCGA-DD-AADP	96D42ECC-1157-453A-9661-9248DDF8F273	0.2	0.6	Not Available	A
TCGA-DD-AAEH	MALE	163	784	62	23.3355	Hepatocellular Carcinoma	Liver	Alive	T1	N0	M0	Stage I	G2	1	644	Bone	Extrahepatic Recurrence	TUMOR FREE																					None	73	3.8	2.9	5.3	TCGA-DD-AAEH	FBB0E4BC-5398-4A7E-963C-86EA1108A2DE	0.2	0.9	Not Available	A
TCGA-DD-A1EA	MALE	168	2415	94	33.305	Hepatocellular Carcinoma	Liver	Alive	T2	N0	M0	Stage II	G2	1	754	Liver	Locoregional Recurrence	WITH TUMOR		YES	Radiofrequency Ablation;Radiofrequency Ablation	Not Applicable;Not Applicable	769;1176	1;2	2;2	TCGA-DD-A1EA-A42205	D8522937-A679-4256-A8E3-256EA53BD593	15	NO	Not Available;Not Available	Not Available;Not Available	Not Applicable;Not Applicable	Not Available;Not Available	Not Available;Not Available	Not Applicable;Not Applicable	4	2013		Mild	68	3.5	3.3	5	TCGA-DD-A1EA	8052c374-9435-4588-b970-68565c56dbb7	0.1	0.9	1	A
TCGA-2V-A95S	MALE	173		78	26.0617	Hepatocellular Carcinoma	Liver		T2	NX	MX	Stage II	G3	0				WITH TUMOR																					Severe	Not Available	3.5	4.2	5.2	TCGA-2V-A95S	2C041473-EAAA-4B7C-9B2E-B9DA3543AD18	0	1.5	Not Available	A
TCGA-DD-A4NH	FEMALE	157	917	81	32.8614	Hepatocellular Carcinoma	Liver	Alive	T3b	N0	M0	Stage IIIB	G3	1	161	Lung	Extrahepatic Recurrence	WITH TUMOR																					None	65	3.5	4	5	TCGA-DD-A4NH	4012EA90-5768-4ACC-AF3A-BA954F493DB4	0.1	0.6	1	A
TCGA-DD-A1EE	MALE	175	349	77	25.1429	Hepatocellular Carcinoma	Liver	Dead	T3	N0	M0	Stage IIIA	G3	1	44	Liver	Intrahepatic Recurrence	WITH TUMOR																					Severe	73	3.5	2.7	5	TCGA-DD-A1EE	654af137-70d9-4ee4-9f69-793e352d30f8	0.1	0.5	Not Available	B
TCGA-DD-A3A0	MALE	178	785	88	27.7743	Hepatocellular Carcinoma	Liver	Dead	T1	NX	M0	Stage I	G2	1	359		New Primary Tumor	WITH TUMOR																					None	70	3.5	3.3	5	TCGA-DD-A3A0	AE99D9FD-1735-4217-B4EF-33B377FBD594	0.1	1.4	Not Available	A
TCGA-CC-A1HT	MALE	163	101	54	20.3244	Hepatocellular Carcinoma	Liver	Dead	T3	N0	M0	Stage IIIA	G3	0	101			TUMOR FREE																					Not Available	50	Not Available	Not Available	Not Available	TCGA-CC-A1HT	670c1cbc-4494-45f1-bb8b-18db82d4f7e0	Not Available	Not Available	Not Available	Not Available
TCGA-ED-A97K	MALE	170	6	64	22.1453	Hepatocholangiocarcinoma (Mixed)	Liver	Alive	T3a	N0	M0	Stage IIIA	G2	0	6			TUMOR FREE																					Mild	54	3.8	8	5.1	TCGA-ED-A97K	8778DC9E-A7DB-4464-A8AF-11ADDB5E441A	0.1	1	Not Available	Unknown
TCGA-DD-A118	FEMALE	169	3437	75	26.2596	Hepatocellular Carcinoma	Liver	Alive	T2	N0	M0	Stage II	G2	1	658	Other, specify	Extrahepatic Recurrence	Not Available																					None	77	3.4	3.4	4.8	TCGA-DD-A118	7d914d07-f250-4c7a-8fa2-df14e708936e	0.1	0.5	Not Available	A
TCGA-DD-A1ED	MALE	168	2301	85	30.1162	Hepatocellular Carcinoma	Liver	Alive	T1	N0	M0	Stage I	G1	0	2301			TUMOR FREE																					None	68	3.5	4.2	5	TCGA-DD-A1ED	0ff6364a-e6f4-47ca-a7e7-14705bf0a8df	0.1	0.8	Not Available	A
TCGA-DD-A4NL	MALE	173	1711	113	37.756	Hepatocellular Carcinoma	Liver	Alive	T1	N0	M0	Stage I	G1	0	1711			TUMOR FREE																					None	46	3.5	4.4	5	TCGA-DD-A4NL	E0067280-2722-46F2-A5A8-352C77B47E38	0.1	0.3	Not Available	Unknown
TCGA-HP-A5N0	FEMALE	156	752	65	26.7094	Hepatocellular Carcinoma	Liver	Dead	TX	NX	M0		Not Available	1	179	Liver	Locoregional Recurrence	WITH TUMOR																					None	90	3.5	2.6	4.8	TCGA-HP-A5N0	7F8E25D4-6021-4327-96AB-79B6FCC97A24	Not Available	Not Available	3	Unknown
TCGA-DD-AAEA	MALE	163	575	66	24.841	Hepatocellular Carcinoma	Liver	Alive	T1	N0	M0	Stage I	G3	0	575			TUMOR FREE																					Unknown	65	3.8	4.5	5.3	TCGA-DD-AAEA	AD9657AA-34E9-48B1-BA63-916FE7BD14BB	0.2	0.6	Not Available	A
TCGA-CC-A3M9	MALE	174	300	61	20.148	Hepatocellular Carcinoma	Liver	Dead	T3	N0	M0	Stage IIIA	G3	1	219		Locoregional Recurrence	TUMOR FREE																					Not Available	45	Not Available	Not Available	Not Available	TCGA-CC-A3M9	8E938868-D992-47C4-BECB-93B0F7FFFE07	Not Available	Not Available	Not Available	Not Available
TCGA-DD-A11B	MALE	181	14	134	40.9023	Hepatocellular Carcinoma	Liver	Dead	T1	N0	M0	Stage I	G2	0	14			TUMOR FREE																					Mild	73	3.5	3.9	5	TCGA-DD-A11B	1b1b1af0-b19b-4086-b1b7-669fa0b88235	0.1	1.6	Not Available	A
TCGA-DD-AAE3	MALE	165	566	73	26.8136	Hepatocellular Carcinoma	Liver	Alive	T1	N0	M0	Stage I	G2	0	566			TUMOR FREE																					None	50	3.8	4.7	5.3	TCGA-DD-AAE3	3C969BDF-CAE8-44F5-839F-5ABD4CBA0EC8	0.2	1.1	Not Available	A
TCGA-2Y-A9GS	MALE	162	724	92	35.0556	Hepatocellular Carcinoma	Liver	Dead	T2	NX	MX		G2	1	102	Lung	Extrahepatic Recurrence	WITH TUMOR																					None	58	3.5	4	5	TCGA-2Y-A9GS	95B97198-1A1B-4F01-90F3-6C66638371D1	0.2	0.7	Not Available	Unknown
TCGA-BD-A3EP	FEMALE	168	409	71	25.1559	Hepatocellular Carcinoma	Liver	Alive	T1	N0	M0	Stage I	G2	0	409			TUMOR FREE																					Mild	75	3.4	3.8	5	TCGA-BD-A3EP	DE302B98-250D-42FE-9945-11E1B2BBD3C6	0.3	0.6	0	A
TCGA-G3-AAV0	MALE	158	476	58	23.2335	Hepatocellular Carcinoma	Liver	Alive	T1	N0	M0	Stage I	G2	0	476			TUMOR FREE																					None	58	3.3	4.2	4.8	TCGA-G3-AAV0	6E657705-8579-433B-AF7A-B6155B599518	0	0.6	Not Available	A
TCGA-DD-A4NS	FEMALE	167	2456	58	20.7967	Hepatocellular Carcinoma	Liver	Dead	T1	N0	M0	Stage I	G2	1	893	Other, specify	Extrahepatic Recurrence	WITH TUMOR																					None	61	Not Available	Not Available	Not Available	TCGA-DD-A4NS	A6A3F07C-CED4-451B-B2E5-C93E4ED622C1	0.1	0.9	2	Unknown
TCGA-CC-A7IG	MALE	174	299	62	20.4783	Hepatocellular Carcinoma	Liver	Dead	T2	N0	M0	Stage II	G2	1	195		Locoregional Recurrence	TUMOR FREE																					Not Available	47	Not Available	Not Available	Not Available	TCGA-CC-A7IG	534A7B11-3ABD-4581-A9C9-D984D6AA33A0	Not Available	Not Available	Not Available	Unknown
TCGA-DD-AAE8	MALE	170	664	78	26.9896	Hepatocellular Carcinoma	Liver	Alive	T1	N0	M0	Stage I	G3	1	28	Liver	Locoregional Recurrence	TUMOR FREE		NO						TCGA-DD-AAE8-A68420	DBFF28C6-BF0D-4E71-B32A-E9AFF7087A66	3	YES	138	Other	adriamycin + Lipiodol	Chemoembolization	Gelfoam	Not Applicable	11	2014		Unknown	45	3.8	4.3	5.3	TCGA-DD-AAE8	B929ECE7-6CAF-4081-83D3-9923306B4A8A	0.2	3	Not Available	A
TCGA-DD-A4NV	MALE	179	2398	129	40.2609	Hepatocellular Carcinoma	Liver	Alive	T3	N0	M0	Stage IIIA	G1	0	2398			TUMOR FREE																					None	61	3.5	3.9	5	TCGA-DD-A4NV	8E5CE60B-2EDA-482D-B109-210DF1321AFF	0.1	0.5	1	A
TCGA-DD-AAEG	FEMALE	149	719	40	18.0172	Hepatocellular Carcinoma	Liver	Alive	T1	N0	M0	Stage I	G3	0	719			TUMOR FREE																					None	59	3.8	3	5.3	TCGA-DD-AAEG	BD627786-31A8-46D9-B3E2-7F489D50F608	0.2	0.6	Not Available	A
TCGA-CC-5260	FEMALE	153	87	46	19.6506	Hepatocellular Carcinoma	Liver	Dead	T4	N0	M0	Stage IIIC	G1	0	87			TUMOR FREE																					Not Available	61	Not Available	Not Available	Not Available	TCGA-CC-5260	ca8afb2c-be3d-41e8-8dbc-19fe7ab6154b	Not Available	Not Available	Not Available	Not Available
TCGA-ED-A7XO	MALE	175	427	64	20.898	Hepatocellular Carcinoma	Liver	Alive	T3a	N0	M0	Stage IIIA	G2	1	262	Liver	Locoregional Recurrence	TUMOR FREE																					Mild	29	3.8	4.2	5.1	TCGA-ED-A7XO	20BB3855-66E2-46D4-B189-006B4B254C2E	0.1	0.6	Not Available	Unknown
TCGA-2Y-A9GX	MALE	175	2442	104	33.9592	Hepatocellular Carcinoma	Liver	Alive	T1	NX	MX	Stage I	G2	1	2133	Liver	Locoregional Recurrence	WITH TUMOR																					None	68	3.5	4.3	5	TCGA-2Y-A9GX	D6C2C6CE-3483-4FE5-AEF6-E40419F728CF	0.2	0.4	Not Available	Unknown
[truncated: 156 more columns]
