# Supplementary material for: Analysis of m6A RNA Methylation-Related Genes in Liver Hepatocellular Carcinoma and Their Correlation with Survival
Source: Int J Mol Sci. 2021 Feb 2;22(3):1474. doi: 10.3390/ijms22031474 (PMC7867233; doi:10.3390/ijms22031474)
Supplement: Supplementary file 1 [file ijms-22-01474-s001.zip › Supplementary/Supplementary Table S3.xlsx]

## Sheet: Sheet1
Sample	TOP2A	EXO1	NEK2	BIRC5	HMMR	SMC4	BLM	CSNK1E	CKAP5	INCENP	Sex	Stage	Grade	Age	T	N	M
TCGA-DD-AA3A	1.07646	2.44893	2.0772	1.19255	1.53961	6.93895	1.39106	2.00128	0.87372	0.704146	0	1	4	0	1	0	2
TCGA-DD-AACZ	0.162406	0.402408	0.260253	-0.0382245	0.462786	0.749928	0.929074	0.222682	0.706521	0.681643	0	1	4	1	1	0	0
TCGA-DD-AACB	-0.182892	-0.34735	-0.15419	0.132786	-0.484176	-0.64379	-0.203355	0.390955	-0.442457	-0.446701	0	1	3	0	1	0	0
TCGA-DD-A1EF	-0.151761	-0.18082	0.0753462	-0.235906	-0.38244	-0.0387009	-0.264536	0.983598	0.423425	0.32507	0	1	3	1	1	0	0
TCGA-DD-AADF	-0.522549	-0.266272	-0.139644	0.0745298	-0.190889	-0.644288	-0.596653	-0.818995	-0.504188	-0.554909	0	1	4	1	1	0	0
TCGA-DD-AAEG	-0.428557	-0.29913	-0.0793567	-0.503109	0.112268	-0.320928	-0.00707958	-0.762994	-0.371717	-0.397894	0	1	3	1	1	0	0
TCGA-DD-AADY	0.0464374	0.406301	0.473294	-0.485243	-0.246863	0.84045	0.253432	-0.357446	1.14294	2.25148	0	1	2	1	1	0	0
TCGA-2Y-A9H2	0.157198	0.136985	0.518319	0.402142	-0.398592	0.847866	0.512859	3.04219	0.227354	0.456724	0	1	3	1	1	0	2
TCGA-RC-A7S9	0.293073	-0.083146	1.18633	-0.057629	0.0532941	-0.102321	0.303061	-0.187103	-0.49689	-0.00585848	0	1	3	1	1	0	0
TCGA-BC-A3KF	-0.263431	-0.614062	-0.512945	-0.344415	-0.237839	-0.301941	-0.401404	-0.200943	-0.230554	-0.198545	0	1	2	0	1	2	0
TCGA-DD-A39X	-0.639627	-0.588541	-0.618561	-0.461666	-0.688671	-0.753197	-0.71348	-0.752991	-1.12011	-0.848888	0	1	2	0	1	2	0
TCGA-DD-A4NN	0.560123	1.1193	1.58932	0.461943	0.140025	-0.0526471	0.935378	1.39534	0.933311	-0.189798	0	1	3	1	1	0	0
TCGA-G3-AAV4	-0.295556	-0.668916	-0.157146	-0.480971	0.287772	-0.549377	-0.839929	-0.226504	0.306752	0.130181	0	1	1	0	1	0	0
TCGA-DD-AADI	-0.615335	-0.569961	-0.506499	-0.495323	-0.751986	-0.738193	-0.425542	-0.165862	-0.551236	-0.756199	0	1	3	1	1	0	0
TCGA-FV-A3R3	-0.651804	-0.736671	-0.771398	-0.694847	-0.816261	-0.450443	-0.638407	0.303391	-0.444726	-0.52018	0	1	2	1	1	2	2
TCGA-G3-A25U	0.25206	-0.284136	-0.506513	0.206695	0.508532	0.568749	0.203633	-0.33589	-0.14428	-0.0090553	0	1	3	1	1	0	0
TCGA-DD-A73B	1.291	-0.06893	-0.108301	0.0200766	1.241	0.914434	-0.541037	-0.878061	0.717716	0.342957	0	1	2	0	1	0	0
TCGA-2Y-A9H6	-0.608619	-0.607543	-0.677544	-0.572257	-0.737774	-0.572693	-0.601688	-0.122068	-0.853131	-0.358543	0	1	2	0	1	2	2
TCGA-2Y-A9H7	-0.226379	-0.389436	-0.135001	-0.176482	-0.466534	-0.163051	0.354617	-0.378611	-0.161589	-0.283015	0	1	2	0	1	0	2
TCGA-DD-AAD0	0.343101	0.268681	0.13601	-0.196937	0.332375	0.211198	-0.552974	-0.141501	0.358478	0.455623	0	1	2	0	1	0	0
TCGA-FV-A496	-0.499778	-0.660986	-0.462895	-0.610422	-0.643536	-0.366974	-0.80326	-0.285724	-0.775751	-0.253471	0	1	2	0	1	2	0
TCGA-WJ-A86L	-0.289935	-0.0599467	-0.308773	-0.149075	-0.357543	-0.0695833	-0.338757	-0.628206	-0.626555	-0.0185437	0	1	2	0	1	2	2
TCGA-DD-AAE6	0.178951	-0.124549	-0.0659229	0.529093	0.0359024	-0.350489	0.472474	-0.315295	0.319446	-0.268703	0	1	2	1	1	0	0
TCGA-G3-A7M6	0.924563	-0.0522442	0.71084	0.318609	-0.61212	1.52118	0.992439	3.55011	0.362121	0.773479	0	1	3	1	1	2	2
TCGA-EP-A2KB	0.152769	-0.032069	0.212038	-0.0868655	0.066318	-0.292806	0.678245	0.0582355	0.0317827	-0.174856	0	1	2	1	1	2	2
TCGA-DD-A11D	-0.604105	-0.769451	-0.640729	-0.647119	-0.486155	-0.354717	-0.232939	-0.514616	-0.191833	-0.325739	0	1	2	1	1	0	0
TCGA-DD-AACT	-0.556992	-0.38755	-0.378082	-0.563115	-0.519985	-0.596979	-0.749991	-0.774793	-0.792856	-0.631918	0	1	2	0	1	0	0
TCGA-DD-A3A2	-0.734952	-0.825212	-0.847711	-0.721734	-0.878182	-0.627063	-0.845981	-0.901063	-1.03384	-0.83089	0	1	1	0	1	0	0
TCGA-BD-A3EP	-0.469648	-0.630379	-0.0599148	-0.533842	-0.542275	-0.113493	-0.347023	0.0268702	-0.167739	-0.134478	0	1	2	0	1	0	0
TCGA-DD-AAD1	-0.37977	-0.347993	-0.517798	-0.51534	-0.348539	0.387097	-0.129803	0.72795	1.0356	0.882389	0	1	4	1	1	0	0
TCGA-2Y-A9GV	-0.632574	-0.830071	-0.783148	-0.665797	-0.606521	-0.0394891	-0.603606	-0.569338	-0.27329	-0.324875	0	1	1	1	1	2	2
TCGA-G3-A25Y	0.740965	0.516325	0.307256	-0.0426204	0.0507029	0.729445	2.19975	2.1001	0.607562	0.784183	0	1	3	1	1	0	0
TCGA-2Y-A9GU	-0.476849	-0.130137	-0.0812743	-0.295048	-0.255188	-0.189849	-0.577237	-0.696877	-0.569942	-0.330087	0	1	2	1	1	2	2
TCGA-DD-A4ND	0.493655	-0.363615	-0.268106	-0.336905	-0.182275	0.913433	0.535496	0.602188	1.25505	1.88762	0	1	3	1	1	0	0
TCGA-DD-AADJ	-0.596057	-0.491254	-0.596756	-0.464846	-0.785605	-0.705098	0.100551	-0.434754	-0.746789	-0.791561	0	1	3	0	1	0	0
TCGA-DD-AAD8	-0.187041	0.0341053	-0.0411904	-0.326654	-0.382393	-0.204827	0.11507	-0.156987	-0.10344	-0.886225	0	1	2	0	1	0	0
TCGA-BC-A10Z	0.27011	-0.179325	-0.182788	-0.0811758	0.450341	0.300471	-0.0118327	-0.222613	0.626795	-0.143539	0	1	2	1	1	0	2
TCGA-DD-A4NR	0.0863974	0.465112	0.203652	0.281467	0.678187	0.0482952	0.33802	0.119075	0.11426	0.583209	0	1	3	0	1	0	0
TCGA-DD-A1EC	-0.255404	-0.37765	-0.360859	-0.410664	-0.415555	0.280774	-0.11062	0.051237	0.158996	0.694615	0	1	3	1	1	0	0
TCGA-2Y-A9H5	-0.375951	-0.242937	-0.112419	-0.484058	-0.504977	-0.207829	-0.056331	0.534052	0.312816	0.0650822	0	1	3	1	1	0	2
TCGA-DD-A73G	-0.693659	-0.557445	-0.732772	0.167652	-0.802543	-0.792111	-0.320772	0.286142	-1.0214	-0.902389	0	1	3	0	1	0	0
TCGA-DD-A4NS	-0.560012	-0.67181	-0.698075	-0.647087	-0.704613	-0.174011	-0.494406	0.64145	-0.110448	-0.144579	0	1	2	1	1	0	0
TCGA-WX-AA44	0.293102	0.124164	0.472326	0.292883	-0.312784	-0.379539	0.246888	0.841354	0.0601983	-0.40402	0	1	3	1	1	2	2
TCGA-DD-AADA	-0.655405	-0.738585	-0.633757	-0.691087	-0.825346	-0.622255	-0.685822	-0.675665	0.142228	-0.77281	0	1	3	0	1	0	0
TCGA-DD-A73F	0.0642523	0.0396505	-0.302632	0.225458	0.219495	0.0623446	-0.325642	-0.335633	-0.00218294	0.14146	0	1	1	0	1	0	0
TCGA-DD-AAE4	-0.548152	-0.276767	-0.411583	-0.148275	-0.46248	-0.763828	-0.516368	-1.11167	-0.924867	-0.902831	0	1	1	1	1	0	0
TCGA-DD-AACL	0.404139	-0.0159258	0.362098	0.886772	1.04526	0.31183	0.74436	1.01834	0.244179	0.414607	0	1	3	0	1	0	0
TCGA-XR-A8TC	-0.0852386	-0.0656543	-0.101005	-0.408184	-0.196994	2.43823	1.59948	0.573051	0.271841	-0.00249479	0	1	2	1	1	2	2
TCGA-UB-A7MA	2.09082	1.7042	0.16905	0.68824	0.255983	0.261175	4.23202	2.05637	0.433849	0.507385	0	2	2	1	2	0	0
TCGA-BC-A217	0.735925	0.962012	0.600326	1.21543	0.616529	-0.00567772	1.87276	-0.0318847	0.997405	-0.257036	0	2	3	0	2	2	0
TCGA-FV-A3I1	0.204726	0.288619	0.102346	-0.172761	0.60379	0.299031	-0.0690635	0.547013	0.385274	0.660367	0	2	2	1	2	0	2
TCGA-ED-A7PY	-0.407083	-0.454718	-0.345674	-0.502002	-0.580051	-0.647973	0.0987564	-0.237605	-0.451558	-0.69041	0	2	3	1	2	2	0
TCGA-DD-A3A6	-0.705129	-0.800406	-0.850738	-0.658762	-0.891837	-0.760013	-0.696872	-0.137157	-1.08025	-0.924654	0	2	2	0	2	0	0
TCGA-DD-A4NJ	1.56639	0.762137	0.924887	0.386935	3.10097	1.53215	1.01912	0.233586	0.907979	1.30191	0	2	2	1	2	0	0
TCGA-FV-A3I0	-0.588574	-0.613284	-0.587841	-0.491397	-0.740494	-0.524912	-0.647477	4.63589	0.0107593	-0.242888	0	2	2	0	2	2	0
TCGA-LG-A6GG	-0.461265	-0.252277	-0.382284	-0.439053	0.412785	-0.138473	-0.189804	-0.265624	0.713326	0.0790941	0	2	2	0	2	2	0
TCGA-FV-A495	-0.458053	0.2139	-0.350173	0.981799	-0.342614	-0.73637	-0.119149	-0.516982	-0.926155	-0.761064	0	2	2	1	2	2	0
TCGA-DD-AADK	-0.55221	-0.119778	-0.33586	-0.464646	-0.264928	-0.562898	-0.686369	-0.267352	-0.515237	-0.503016	0	2	3	0	2	0	0
TCGA-GJ-A6C0	0.845521	-0.205502	0.0681334	0.989995	0.613136	0.221415	-0.162513	-0.203264	0.472461	0.371321	0	2	2	0	2	2	2
TCGA-KR-A7K7	-0.117795	0.395937	0.3396	0.804698	0.0426129	-0.701814	-0.367989	-0.71118	-0.616772	-0.573101	0	2	1	1	2	0	0
TCGA-5R-AAAM	-0.635406	-0.783125	-0.76739	-0.655627	-0.690819	-0.396767	-0.714618	-0.18508	-0.46773	-0.583511	0	2	2	0	2	0	0
TCGA-2Y-A9GY	0.519768	0.287556	0.0994042	1.20691	-0.131648	-0.484629	1.23453	0.73686	0.214818	-0.11894	0	2	3	1	2	2	2
TCGA-BC-A3KG	4.02715	5.27287	5.53046	0.217701	1.76135	4.96519	2.96751	-0.461214	4.13732	1.35575	0	2	3	0	2	0	0
TCGA-DD-A118	-0.444682	-0.39411	-0.446412	-0.449224	-0.581582	-0.476414	-0.663281	-0.569744	-0.138949	-0.145744	0	2	2	0	2	0	0
TCGA-2Y-A9GZ	-0.513675	-0.558294	-0.684568	-0.298358	-0.00455671	-0.215393	-0.756601	-0.50478	0.237248	-0.0676569	0	2	2	0	2	2	2
TCGA-CC-A8HV	0.145899	0.0791341	-0.0216387	0.0963197	-0.362527	-0.0134647	0.440601	0.454444	-0.0597069	0.192341	0	2	2	1	2	0	0
TCGA-ED-A5KG	0.646521	0.13012	0.432911	-0.0130044	0.1844	1.31887	3.09531	0.868907	1.31495	1.15911	0	2	2	1	2	0	0
TCGA-ZS-A9CE	-0.577294	-0.672002	-0.630943	-0.599579	-0.346036	-0.629457	-0.76422	-0.732242	-0.442202	-0.476824	0	2	1	0	2	2	2
TCGA-ED-A7XP	-0.249239	0.263584	0.0185419	-0.42219	0.716285	0.107165	0.0153013	-0.800177	0.207223	0.0344174	0	2	3	1	2	0	0
TCGA-DD-A73D	-0.487732	-0.587196	-0.63395	-0.43359	-0.694627	-0.62836	-0.826583	-0.583562	-0.841685	-0.714439	0	2	1	0	2	2	2
TCGA-G3-AAV3	-0.211983	0.252117	-0.228958	-0.247766	0.108739	-0.308961	-0.541512	-0.749563	-0.3567	-0.0439267	0	2	2	1	2	0	0
TCGA-DD-A113	0.394374	0.463973	0.297793	-0.275454	0.69531	0.0626309	0.428553	-0.679205	0.0657253	-0.132394	0	2	3	1	2	0	0
TCGA-ED-A7PX	0.179505	-0.174399	-0.491014	-0.0534343	-0.398731	0.730762	-0.320623	0.553353	0.999984	0.716078	0	2	3	1	2	2	0
TCGA-ED-A82E	-0.642247	-0.566957	-0.7608	-0.644602	-0.773974	-0.127642	-0.553646	1.82596	-0.0471897	-0.0591684	0	3	2	1	3	0	0
TCGA-ED-A8O5	0.0862714	-0.357774	0.461863	-0.374296	-0.304228	0.294985	0.86728	0.657676	0.486899	0.222524	0	3	3	1	3	0	0
TCGA-ED-A66Y	0.88993	0.132563	0.607796	0.0289894	1.46822	1.15726	0.422151	0.825174	1.3722	1.26317	0	3	3	1	3	0	0
TCGA-BC-A10X	-0.668866	-0.764056	-0.777993	-0.703101	-0.813372	-0.45889	-0.756148	-0.480944	-0.618463	-0.644084	0	3	2	1	3	0	2
TCGA-BC-4072	1.35743	0.27278	0.0362157	0.237405	0.598544	1.20872	0.265362	0.443999	0.420697	0.477889	0	3	3	0	3	0	0
TCGA-G3-AAV6	0.706202	0.838736	1.95558	2.47264	-0.0921381	-0.507506	0.365438	-0.0785094	0.450041	0.249153	0	3	3	1	3	0	0
TCGA-CC-5260	1.12708	1.22869	0.412535	0.49684	0.363357	1.67955	1.66774	2.57681	2.61765	3.20189	0	3	1	1	4	0	0
TCGA-XR-A8TD	0.106016	-0.281103	0.180027	0.47801	0.204223	0.237194	-0.0704763	-0.372685	-0.226386	0.226665	0	3	3	1	3	0	0
TCGA-DD-A3A5	-0.438171	-0.273623	-0.31957	-0.2725	0.189102	-0.339754	-0.669384	-0.149525	-0.520108	-0.599246	0	3	2	0	3	0	0
TCGA-EP-A2KA	-0.0592436	-0.085404	0.0891557	0.263083	0.344794	-0.381933	2.49591	0.657573	-0.419223	-0.401705	0	3	3	1	3	2	2
TCGA-DD-A4NE	1.71738	1.3576	0.784304	0.652496	1.81421	1.9487	0.391796	-0.464585	1.88228	2.2397	0	3	3	0	3	0	0
TCGA-DD-AAE0	0.418179	0.862942	1.65498	1.02352	-0.0313422	-0.44971	0.945496	1.87215	0.177927	1.04688	0	3	4	1	3	0	0
TCGA-G3-A25T	-0.0780473	-0.291861	-0.196301	0.52958	-0.176301	-0.599256	-0.177682	0.472326	-0.250491	-0.340616	0	3	2	1	3	0	0
TCGA-DD-A73C	-0.550011	-0.761492	-0.765288	-0.665927	-0.638511	-0.1955	-0.505919	-0.464955	-0.0927645	-0.0854533	0	3	1	0	3	0	0
TCGA-5R-AA1D	-0.667924	-0.792436	-0.81059	-0.714475	-0.795116	-0.324227	-0.434265	-0.368736	-0.834363	-0.655056	0	3	3	1	3	0	0
TCGA-CC-A9FU	0.927694	0.957321	1.43436	1.12063	-0.250448	-0.056419	1.32001	1.09991	0.0510685	0.818945	0	3	2	1	3	0	0
TCGA-BC-A8YO	4.56665	1.17493	1.88097	0.844567	3.20298	3.91901	1.36122	0.55911	2.95855	3.61418	0	3	3	0	4	0	0
TCGA-DD-A1EJ	0.440121	0.42261	0.216956	0.188913	-0.0672169	0.254318	0.646807	1.35335	0.737171	0.435799	0	3	2	0	1	1	0
TCGA-CC-A123	-0.534208	-0.446003	-0.556389	1.30178	-0.782212	-0.774437	0.257182	-0.792956	-0.867197	-0.965815	0	3	1	1	3	0	0
TCGA-BC-A216	1.6465	1.51345	2.51412	1.06742	2.2339	1.55869	1.18334	0.0107428	1.16881	0.446053	0	3	2	1	3	2	0
TCGA-DD-A39W	-0.603456	-0.62125	-0.598888	-0.651951	-0.416793	-0.143148	-0.756802	-0.800026	-0.105248	-0.358848	0	3	2	1	3	0	0
TCGA-DD-A4NK	-0.690225	-0.676594	-0.749748	-0.681822	-0.558253	-0.430533	-0.805645	-0.755233	-0.415077	-0.306089	0	3	2	0	3	0	0
TCGA-CC-A8HU	1.45347	0.68987	2.21651	1.05879	0.378744	-0.0233183	1.26853	0.0600352	1.03041	-0.216439	0	3	3	1	3	0	0
TCGA-DD-A4NA	0.153555	0.0591742	-0.43569	-0.324096	0.0654999	0.619397	-0.276039	1.37942	1.31014	1.51517	0	3	3	0	2	1	0
TCGA-DD-A4NH	0.0699518	0.446912	0.159185	0.605389	-0.379499	0.941885	1.77257	0.525933	0.265273	-0.0816857	0	3	3	0	3	0	0
TCGA-RC-A6M4	-0.385463	-0.0613775	-0.228651	-0.377391	-0.0558175	-0.540145	-0.696031	-0.655744	-0.694828	-0.623075	0	3	2	0	3	2	2
TCGA-WX-AA47	-0.660119	-0.681686	-0.760859	-0.639994	-0.763195	-0.727417	-0.562745	-0.934026	-1.15414	-0.853741	0	3	2	1	3	2	2
TCGA-CC-5259	-0.49677	-0.655517	-0.36251	-0.289478	-0.818618	-0.702946	0.194414	-1.13072	-0.906633	-0.942277	0	3	2	1	4	0	0
TCGA-PD-A5DF	0.0368778	0.405038	-0.0049717	0.0379217	0.0592153	0.573272	-0.239909	0.00535125	-0.163762	-0.246312	0	3	2	1	4	0	0
TCGA-ED-A8O6	0.451746	-0.0676314	0.0874048	0.155722	-0.190656	-0.321739	0.469043	0.448856	0.143189	0.0173742	0	3	3	1	3	0	0
TCGA-BW-A5NP	0.165733	0.362574	0.281839	-0.0249272	-0.247872	0.458441	0.500416	0.510596	0.342502	-0.221597	0	4	3	1	2	0	1
TCGA-RC-A6M5	-0.724094	-0.820936	-0.826578	-0.721375	-0.841048	-0.556016	0.0480714	-0.295981	-0.838745	-0.746612	0	4	2	1	1	1	0
TCGA-DD-A3A9	-0.62356	-0.486346	-0.598957	-0.29414	-0.765993	-0.735588	-0.302546	0.622598	-0.703021	-0.715791	0	4	2	1	4	0	1
TCGA-DD-A1EK	-0.570944	-0.568215	-0.557764	-0.480841	-0.511248	-0.32502	-0.695809	-0.631315	-0.403746	-0.401063	0	4	2	1	4	0	1
TCGA-DD-AAW3	-0.640661	-0.702378	-0.594385	-0.661891	-0.734242	-0.457108	-0.766298	-0.411216	-0.298465	-0.373079	1	1	2	0	1	0	0
TCGA-G3-A3CG	-0.647732	-0.544289	-0.644915	-0.62269	-0.575036	-0.485099	-0.380648	-0.280726	0.292548	-0.379022	1	1	2	0	1	0	0
TCGA-DD-A3A3	-0.541338	-0.400903	-0.352222	-0.0905668	-0.40189	-0.737745	-0.687027	-0.868181	-0.948427	-0.8788	1	1	2	1	1	0	0
TCGA-DD-AAEH	-0.493149	-0.588383	-0.594812	-0.471747	-0.552293	-0.571276	-0.543702	-0.859005	-0.785704	-0.717808	1	1	2	0	1	0	0
TCGA-EP-A12J	-0.365076	-0.443012	-0.287835	-0.597396	-0.184725	-0.154778	-0.804794	-0.894695	0.267853	0.235867	1	1	1	1	1	2	2
TCGA-DD-AAD2	-0.304025	-0.265056	-0.262113	-0.304659	0.600969	-0.184712	-0.372699	-0.554346	-0.4197	-0.240145	1	1	2	0	1	0	0
TCGA-GJ-A3OU	-0.176022	-0.305312	0.0174824	-0.169933	-0.00729974	-0.0418192	-0.133292	0.0155987	0.115937	0.131171	1	1	2	1	1	2	2
TCGA-2Y-A9GW	-0.570625	-0.416635	-0.589307	-0.573744	-0.535547	-0.521887	-0.618245	-0.359984	-0.648112	-0.512631	1	1	2	1	1	0	2
TCGA-DD-AAEI	-0.522507	-0.311086	-0.340715	-0.100982	-0.056488	-0.303856	-0.544967	-0.513945	-0.591428	-0.142355	1	1	2	0	1	0	0
TCGA-G3-A25Z	-0.492592	-0.539994	-0.643515	-0.442866	-0.493378	-0.631996	-0.666635	-0.611402	-0.807456	-0.897449	1	1	2	1	1	0	0
TCGA-DD-AACO	-0.522355	-0.432807	-0.498863	0.384849	-0.603353	-0.759283	-0.429924	-0.711771	-0.864179	-1.01241	1	1	3	1	1	0	0
TCGA-DD-AACF	-0.296655	1.03192	0.026161	-0.118375	0.569617	-0.403724	1.4728	-0.675126	-0.516876	-0.394169	1	1	3	0	1	0	0
TCGA-KR-A7K2	-0.563223	-0.508034	-0.444271	-0.531302	-0.691205	-0.729815	-0.566695	-0.827931	-0.976928	-0.860249	1	1	1	1	1	0	0
TCGA-G3-AAV0	-0.727516	-0.746095	-0.785154	-0.674522	-0.880243	-0.778903	-0.794184	-0.762833	-0.977263	-0.745934	1	1	2	1	1	0	0
TCGA-EP-A3JL	-0.533448	-0.168066	-0.358178	-0.43415	-0.566455	-0.679985	-0.503665	-0.769914	-0.809587	-0.69784	1	1	2	0	1	2	2
TCGA-XR-A8TG	1.01559	0.339326	1.19298	0.178611	1.7764	1.19297	1.77112	0.269734	0.847842	0.610465	1	1	2	1	1	2	0
TCGA-ED-A627	-0.621042	-0.735598	-0.743288	-0.638805	-0.693046	-0.391739	-0.635984	0.458553	-0.351337	-0.469131	1	1	2	0	1	2	0
TCGA-DD-AADN	-0.597172	-0.326014	-0.452245	0.620024	-0.512289	-0.771846	-0.388021	-0.801147	-0.90854	-0.648888	1	1	4	1	1	2	2
TCGA-5C-A9VH	-0.409275	-0.236163	-0.177295	-0.451182	-0.41449	-0.317146	-0.407807	0.0170005	0.14978	0.16587	1	1	2	0	1	0	0
TCGA-DD-A1EG	-0.414221	0.0163573	-0.282624	-0.396606	-0.394536	-0.352368	-0.382359	0.179067	-0.190392	-0.172606	1	1	3	0	1	0	0
TCGA-K7-A5RF	-0.70728	-0.797541	-0.831554	-0.713155	-0.827779	-0.594808	-0.681153	-0.634773	-0.800327	-0.726147	1	1	1	1	1	2	2
TCGA-K7-A6G5	-0.607865	-0.602013	-0.607423	-0.487811	-0.739419	-0.633012	-0.781505	-0.534179	-0.656443	-0.875869	1	1	2	0	1	0	2
TCGA-MI-A75C	-0.580359	-0.508222	-0.38394	-0.46424	-0.674473	-0.707974	-0.602903	-0.100485	-0.612931	-0.707412	1	1	3	1	1	0	0
TCGA-G3-A25S	-0.478646	0.472232	0.108399	1.02676	-0.40185	-0.68125	0.756852	-0.881221	0.482888	-0.769179	1	1	2	1	1	0	0
TCGA-DD-AAE3	-0.739468	-0.837728	-0.839396	-0.720063	-0.88004	-0.749827	-0.852922	-0.866909	-1.15178	-0.918767	1	1	2	1	1	0	0
TCGA-2Y-A9H4	-0.500706	-0.485465	-0.603951	-0.276595	0.00935205	-0.654206	-0.686922	-0.948392	-0.734191	-0.814051	1	1	2	0	1	0	2
TCGA-DD-A4NB	-0.645953	-0.740856	-0.755887	-0.669632	-0.738325	-0.234094	-0.356377	-0.187151	-0.643663	-0.508912	1	1	2	1	1	0	0
TCGA-DD-AAE1	-0.476615	-0.463899	-0.455951	-0.556524	-0.587889	-0.263163	-0.357635	-0.2346	-0.233821	-0.31276	1	1	3	1	1	0	0
TCGA-FV-A2QQ	-0.637128	-0.521866	-0.446234	-0.554482	-0.486464	-0.649921	-0.660453	-0.0556237	-0.607258	-0.77769	1	1	2	0	1	0	2
TCGA-DD-AAEB	-0.716716	-0.809489	-0.804275	-0.676158	-0.84935	-0.796842	-0.823732	-1.01386	-1.16455	-0.985402	1	1	2	1	1	0	0
TCGA-MR-A520	-0.69508	-0.806592	-0.823274	-0.688947	-0.783972	-0.40909	-0.763316	-0.81332	-0.833922	-0.753584	1	1	1	1	1	2	2
TCGA-DD-AADB	1.06561	0.0779438	0.696683	0.450356	-0.363241	0.656754	0.886501	1.11961	1.23858	1.6262	1	1	4	1	1	0	0
TCGA-DD-AADC	0.169342	0.896596	3.26748	2.44145	6.09435	0.838495	1.09162	0.364898	1.27287	0.986774	1	1	3	1	1	0	0
TCGA-2Y-A9H1	-0.742665	-0.815648	-0.83692	-0.675936	-0.881311	-0.795631	-0.892326	-0.94177	-1.21808	-0.99893	1	1	2	1	1	2	2
TCGA-EP-A26S	-0.596556	-0.592155	-0.693171	-0.669263	-0.621125	-0.367502	-0.779428	-0.83291	-0.32127	-0.401618	1	1	2	0	1	0	2
TCGA-DD-AACW	0.237953	0.255904	0.316306	0.0748003	-0.105434	-0.211457	0.813172	0.258932	0.0655195	0.157635	1	1	3	1	1	0	0
TCGA-DD-AAE7	-0.688947	-0.758414	-0.744579	-0.65628	-0.72476	-0.614899	-0.724153	-0.849878	-0.812334	-0.777891	1	1	2	0	1	0	0
TCGA-DD-AAVR	-0.425249	-0.606576	-0.56544	-0.581357	-0.517811	-0.669015	-0.614218	-0.608148	-0.869258	-0.79436	1	1	2	1	1	0	0
TCGA-DD-AAE9	-0.569472	-0.234854	-0.442874	-0.560359	-0.574959	-0.576159	-0.824539	-0.861727	-0.62988	-0.619636	1	1	3	0	1	0	0
TCGA-DD-AAVP	-0.61986	-0.525653	-0.573758	-0.550816	-0.699419	-0.704833	-0.736365	-0.277963	-0.624161	-0.627033	1	1	1	1	1	0	0
TCGA-DD-A4NP	-0.741702	-0.824786	-0.821085	-0.70879	-0.877479	-0.737631	-0.835961	-0.901052	-1.00676	-0.880998	1	1	3	1	1	0	0
TCGA-DD-AAED	-0.5379	-0.673692	-0.534484	-0.642835	-0.726318	-0.488131	-0.299552	0.402469	-0.0804058	-0.765377	1	1	3	1	1	0	0
TCGA-NI-A8LF	-0.601131	-0.743151	-0.694433	-0.621358	-0.58799	-0.627828	-0.757041	-0.562147	-0.769814	-0.649765	1	1	3	0	1	2	2
TCGA-DD-AADS	-0.739885	-0.749363	-0.83771	-0.643714	-0.89254	-0.807309	-0.839461	-1.1959	-1.28289	-1.03788	1	1	2	1	1	0	0
TCGA-GJ-A9DB	-0.21886	-0.0289557	-0.279914	-0.209182	0.662749	0.411024	-0.387945	0.913991	0.231041	0.405531	1	1	2	0	1	0	2
TCGA-DD-AADL	-0.293071	0.0363698	-0.309611	-0.28256	0.161232	0.289751	-0.192834	-0.182438	0.131468	0.202489	1	1	4	1	1	0	0
TCGA-DD-A73A	-0.487267	-0.647178	-0.668973	-0.419822	-0.247438	-0.418312	-0.733511	-0.617314	-0.686147	-0.586422	1	1	2	0	1	0	0
TCGA-DD-A4NF	-0.708026	-0.690731	-0.760175	-0.726848	-0.782253	-0.355824	-0.866033	-0.561999	-0.566688	-0.46234	1	1	2	0	1	0	0
TCGA-2Y-A9H9	-0.48878	-0.414645	-0.34279	-0.212618	0.0115178	-0.418708	-0.495825	-0.673259	-0.319681	-0.432406	1	1	2	0	1	0	2
TCGA-DD-AAD5	0.579101	1.12896	0.657421	0.454828	0.216661	-0.243885	0.281325	0.737907	-0.695977	-0.356406	1	1	3	1	1	0	0
TCGA-DD-AAW0	-0.531212	-0.361104	-0.598426	-0.563019	-0.33356	-0.0273258	-0.462551	-0.207112	0.00882502	0.102144	1	1	2	1	1	0	0
TCGA-DD-AAC9	-0.689544	-0.735126	-0.711934	-0.657364	-0.784227	-0.742799	-0.772349	-1.02882	-1.02713	-0.859394	1	1	2	1	1	0	0
TCGA-DD-AAC8	-0.585809	-0.626993	-0.58892	-0.61157	-0.689032	-0.564632	-0.727283	-0.204927	0.379344	-0.230418	1	1	3	0	1	0	0
TCGA-G3-A5SK	-0.731945	-0.808345	-0.839947	-0.719855	-0.858918	-0.678957	1.0132	-0.967108	-0.980497	-0.939136	1	1	1	1	1	2	0
TCGA-DD-A73E	-0.466632	-0.489121	-0.529846	-0.513209	-0.468779	0.0300394	-0.790929	-0.314158	0.0824926	0.612412	1	1	1	0	1	0	0
TCGA-DD-AACK	-0.244924	-0.368015	-0.479185	-0.459313	-0.046286	-0.0872236	-0.539258	-0.220218	0.437379	-0.212726	1	1	2	0	1	0	0
TCGA-XR-A8TF	-0.502063	-0.51691	-0.349397	-0.552914	-0.338141	-0.354236	-0.430702	0.3389	-0.220512	-0.768039	1	1	1	0	1	2	2
TCGA-DD-A1ED	-0.730381	-0.832544	-0.838647	-0.734601	-0.889203	-0.574911	-0.83413	-0.803933	-0.906706	-0.788334	1	1	1	0	1	0	0
TCGA-DD-A11B	-0.456007	-0.401498	-0.536711	-0.51821	-0.533847	-0.185874	-0.392571	-0.645289	0.549867	-0.122902	1	1	2	0	1	0	0
TCGA-G3-A25V	-0.633648	-0.760244	-0.745075	-0.609939	-0.717697	-0.398672	-0.733944	-0.495565	-0.630809	-0.694406	1	1	2	0	1	0	0
TCGA-ES-A2HS	-0.664313	-0.708413	-0.793834	-0.349293	-0.86665	-0.756916	-0.748955	-0.651264	-1.06957	-0.95487	1	1	2	0	1	2	2
TCGA-DD-AAVS	0.0361438	-0.00327172	0.286639	-0.178358	-0.448386	0.264958	-0.0418434	0.212911	0.520523	0.435337	1	1	2	1	1	0	0
TCGA-DD-AAD3	-0.495699	-0.615129	-0.563981	-0.619789	-0.598069	-0.236162	-0.434054	-0.0922926	-0.061156	-0.0045178	1	1	2	1	1	0	0
TCGA-DD-AACA	0.686538	-0.0175782	0.176423	0.202601	0.392916	0.218297	-0.380071	0.0256436	0.778736	0.745864	1	1	3	0	1	0	0
TCGA-K7-A5RG	0.308448	0.204518	0.00477764	-0.233579	0.405926	0.520543	0.693088	-0.223847	-0.0491206	0.319518	1	1	1	0	1	2	2
TCGA-DD-AAEA	0.0167523	-0.0638032	-0.410818	-0.0423123	-0.345116	-0.406535	-0.0290745	-0.193938	-0.543329	-0.469643	1	1	3	0	1	0	0
TCGA-DD-AACN	-0.476981	-0.626811	-0.516672	-0.590705	-0.766465	0.0532781	-0.402695	1.53247	0.743352	0.160576	1	1	3	1	1	0	0
TCGA-2Y-A9GT	-0.578371	-0.634123	-0.726608	-0.627467	-0.554759	-0.206047	-0.603017	7.08069	-0.339649	-0.46464	1	1	2	1	1	2	2
TCGA-LG-A9QC	-0.555724	-0.47823	-0.490664	-0.517603	-0.289963	-0.574073	-0.686431	-0.337647	-0.0310281	-0.289795	1	1	2	1	1	2	0
TCGA-G3-A5SJ	0.107513	-0.0827489	0.0469515	-0.151494	0.071808	-0.164257	-0.0971933	-0.0062241	-0.716742	-0.552452	1	1	2	1	1	2	0
TCGA-DD-AACS	1.30323	1.37495	1.14717	-0.183103	0.998411	1.1571	0.681308	-0.211502	1.08925	0.37155	1	1	3	1	1	0	0
TCGA-UB-A7ME	-0.191543	-0.0158288	0.204864	-0.28615	-0.232505	-0.241457	-0.0362987	0.189778	0.512921	0.173116	1	1	2	1	1	2	2
TCGA-DD-AACV	1.97622	2.33484	1.58025	1.02993	2.84381	1.5237	1.56116	-0.0439367	0.969822	0.542374	1	1	3	1	1	0	0
TCGA-DD-AADV	-0.158655	0.37196	0.306453	-0.0708452	0.948532	0.475205	0.375237	-0.397463	0.852741	1.20099	1	1	3	1	1	0	0
TCGA-BW-A5NQ	2.00935	1.90895	2.69946	1.71287	4.5769	1.02386	1.07523	-0.427078	2.42929	1.3192	1	1	3	1	1	2	2
TCGA-EP-A2KC	-0.164678	-0.334042	-0.412053	-0.32869	-0.103692	-0.353771	-0.692896	0.116721	-0.549162	-0.278276	1	1	3	1	1	2	2
TCGA-MR-A8JO	-0.651129	-0.699694	-0.757806	-0.64614	-0.726492	-0.532443	-0.409769	0.0256688	-0.996313	-0.749852	1	1	3	1	1	0	2
TCGA-2Y-A9GX	-0.441413	-0.0680482	-0.500819	-0.557053	-0.40012	-0.00429742	-0.418925	0.19802	0.0536911	-0.168801	1	1	2	0	1	2	2
TCGA-G3-AAV2	-0.713798	-0.794392	-0.790221	-0.701113	-0.798157	-0.630775	-0.851958	-0.747372	-0.687838	-0.479897	1	1	1	1	1	0	0
TCGA-DD-A11A	0.21835	-0.164002	0.197058	-0.230011	-0.302441	-0.324474	0.408052	-0.676558	0.260474	0.20208	1	1	3	0	1	0	0
TCGA-DD-AAVZ	-0.221243	0.0918068	-0.00760119	-0.355993	-0.304817	-0.0562474	3.49163	-0.151671	0.142945	0.0134909	1	1	2	1	1	0	0
TCGA-DD-AADO	-0.606293	-0.343192	-0.664499	0.175789	-0.822171	-0.779225	-0.0778914	-0.700403	-1.135	-0.962935	1	1	3	1	1	0	0
TCGA-DD-A4NL	-0.708989	-0.829572	-0.82007	-0.712925	-0.746185	-0.515845	-0.793773	-0.771752	-0.842864	-0.658666	1	1	1	1	1	0	0
TCGA-DD-AAEE	-0.157945	-0.255676	-0.303253	-0.281062	0.103157	-0.394446	-0.623008	-0.847706	-0.0353397	-0.483086	1	1	4	1	1	0	0
TCGA-DD-AADR	-0.241224	0.10653	-0.206579	-0.284469	0.128225	-0.517119	-0.145605	-0.840715	-0.517866	-0.647066	1	1	3	1	1	0	0
TCGA-DD-A11C	0.573009	-0.156671	0.78952	0.232105	0.948876	0.513748	-0.49705	-0.531237	0.783392	0.42792	1	1	3	0	1	0	0
TCGA-DD-AAVW	-0.359174	-0.489892	-0.270344	-0.482754	-0.0562093	0.0531567	-0.340143	-0.220176	0.126799	0.322082	1	1	2	1	1	0	0
TCGA-DD-A4NO	-0.596643	-0.56294	-0.704749	-0.630309	-0.693975	-0.494639	-0.471108	-0.556651	-0.219932	-0.46392	1	1	1	0	1	0	0
TCGA-RC-A7SK	-0.567433	-0.566381	-0.502874	-0.489155	-0.0303151	-0.419222	-0.694064	0.215959	-0.481866	-0.0200219	1	1	3	1	1	0	0
TCGA-DD-AAE2	-0.23972	-0.336061	-0.419361	-0.316792	-0.0542932	0.189326	-0.477566	-0.784843	-0.0812013	0.0633933	1	1	3	1	1	0	0
TCGA-DD-AACU	-0.439112	-0.599623	-0.598048	-0.493324	-0.203869	-0.225293	-0.0970666	0.822589	0.359498	0.312758	1	1	3	1	1	0	0
TCGA-G3-A7M5	-0.716097	-0.756385	-0.797101	-0.655023	-0.727915	-0.773246	-0.774391	-0.823317	-0.844827	-0.719262	1	1	2	0	1	2	2
TCGA-FV-A2QR	-0.414661	-0.279632	-0.130173	-0.328773	-0.181808	0.00147201	-0.725934	-0.125137	0.0253096	-0.261885	1	1	1	1	1	0	0
TCGA-DD-AAVQ	-0.0199177	0.136252	0.636908	0.237812	-0.108693	-0.564084	0.251192	0.0108779	-0.104658	0.371185	1	1	2	1	1	0	0
TCGA-DD-A39Y	-0.11719	0.213065	0.437438	2.09662	1.35777	-0.337076	-0.353547	0.128629	0.564299	-0.0619507	1	1	3	0	1	2	0
TCGA-DD-AADD	1.37642	1.1005	2.10704	0.675034	1.17737	0.717704	1.15967	1.19267	0.957726	1.29996	1	1	4	1	1	0	0
TCGA-G3-A3CI	-0.709217	-0.790277	-0.821801	-0.699557	-0.81918	-0.362823	-0.675763	-0.536667	-0.887255	-0.765309	1	1	2	0	1	0	0
TCGA-DD-AACY	-0.688472	-0.651449	-0.720237	-0.684353	-0.802631	-0.605289	-0.507534	-0.62622	-0.716214	-0.598439	1	1	3	1	1	0	0
TCGA-DD-AACC	-0.38437	-0.428961	-0.479954	-0.154767	-0.0491412	-0.620414	-0.0821835	-0.672197	-0.64099	-0.690771	1	1	2	1	1	0	0
TCGA-KR-A7K0	-0.513576	-0.638323	-0.417899	-0.577799	-0.449737	-0.464839	-0.746	-0.286732	-0.550135	-0.662409	1	1	1	0	1	0	0
TCGA-G3-A7M7	-0.710146	-0.796298	-0.799297	-0.668808	-0.853849	-0.607833	-0.81335	-0.370948	-0.835054	-0.730232	1	1	1	0	1	2	2
TCGA-DD-AADP	-0.14965	-0.275605	-0.0919159	-0.31534	-0.497303	0.138684	-0.00768346	-0.0591818	-0.200369	0.216387	1	1	3	1	1	0	0
TCGA-RC-A7SF	-0.511723	-0.591939	-0.555205	-0.457622	-0.423579	-0.406761	-0.537032	-0.587589	-0.480766	-0.66041	1	1	2	0	1	0	0
TCGA-DD-AACE	-0.50288	-0.669475	-0.559885	-0.604244	-0.435744	-0.389511	-0.757529	-0.507568	-0.540036	-0.403886	1	1	3	1	1	0	0
TCGA-G3-A7M8	-0.704124	-0.703378	-0.826192	-0.699259	-0.809955	-0.558634	-0.836235	-0.880079	-0.80791	-0.707929	1	1	1	1	1	2	2
TCGA-DD-AACD	-0.668625	-0.671001	-0.745031	-0.532072	-0.698008	-0.783256	-0.75444	-1.0457	-1.12695	-0.960997	1	1	4	1	1	0	0
TCGA-ES-A2HT	-0.736033	-0.834182	-0.834401	-0.688523	-0.891024	-0.767083	-0.852028	-1.05869	-1.13859	-0.940942	1	1	2	1	1	2	2
TCGA-G3-A3CK	-0.433266	-0.59312	-0.572936	-0.558666	-0.468589	-0.372827	-0.723616	-0.612321	-0.426041	-0.429144	1	1	2	1	1	0	0
TCGA-DD-AADW	2.12628	0.894424	1.19548	1.58188	-0.256771	2.32744	0.956554	2.38842	1.87995	2.63865	1	1	3	1	1	0	0
TCGA-DD-A1EI	0.0467919	-0.200061	-0.207099	-0.112839	0.128622	0.410362	1.19309	0.525973	0.506088	0.436884	1	1	2	1	1	0	0
TCGA-FV-A4ZQ	1.3109	0.071881	0.330337	0.882754	2.32724	0.484799	0.996591	-0.159231	1.65814	2.59783	1	1	2	1	1	2	0
TCGA-DD-AACP	0.850108	1.64356	1.55213	1.27825	0.358626	-0.018707	2.61313	0.764908	0.176934	0.650962	1	1	3	0	1	0	0
TCGA-UB-A7MD	-0.366336	-0.216117	-0.131525	-0.360938	0.179531	0.197321	-0.562191	0.459306	-0.0706534	0.250263	1	1	3	0	1	0	2
TCGA-BC-A69I	-0.711969	-0.788079	-0.797251	-0.669839	-0.76273	-0.699222	-0.865727	-0.696219	-1.0319	-0.819322	1	1	1	0	1	0	0
TCGA-DD-AAW2	-0.543219	-0.463213	-0.58803	-0.626885	-0.536493	-0.413749	-0.801925	-0.66746	-0.370611	-0.608724	1	1	2	0	1	0	0
TCGA-G3-A5SI	0.259504	0.597609	0.986827	0.47733	0.659301	0.111352	0.235549	-0.893452	-0.0705972	0.0118957	1	2	2	1	2	0	0
TCGA-DD-AAVX	-0.689461	-0.797438	-0.795877	-0.681409	-0.692815	-0.63302	-0.79757	-0.76785	-0.718964	-0.628884	1	2	2	1	2	0	0
TCGA-2Y-A9HA	-0.252363	-0.141949	-0.5221	-0.241187	0.207357	-0.0377215	-0.446434	0.427114	0.372933	0.406958	1	2	2	0	2	2	2
TCGA-DD-AACQ	-0.496599	-0.514933	-0.521194	-0.257928	-0.686826	-0.534747	-0.555613	-0.559635	-0.482532	-0.527959	1	2	3	1	2	0	0
TCGA-MI-A75G	-0.717359	-0.691899	-0.710106	-0.633274	-0.76962	-0.594837	-0.724379	-0.633542	-0.808592	-0.698772	1	2	2	1	2	0	0
TCGA-DD-A39V	-0.639823	-0.441145	-0.538719	-0.348322	-0.699787	-0.733325	-0.702896	-0.820965	-1.00758	-0.854592	1	2	3	0	2	2	0
TCGA-RC-A6M3	-0.0377366	0.9581	0.241539	-0.00560919	0.603358	0.338941	0.782062	1.177	-0.611639	-0.239943	1	2	3	1	2	0	0
TCGA-UB-A7MB	2.36177	0.402514	0.261633	0.794488	0.860136	2.20593	1.67799	0.74303	1.67341	1.87142	1	2	3	1	2	2	2
TCGA-G3-A5SL	-0.560852	-0.638443	-0.542315	-0.50024	-0.442707	-0.436593	-0.812333	-0.410291	-0.637437	-0.642361	1	2	2	0	2	2	0
TCGA-QA-A7B7	2.30173	3.59091	2.81094	0.992044	2.98187	2.17763	1.43286	-0.764856	1.64523	1.77764	1	2	2	1	2	2	2
TCGA-ZS-A9CG	-0.731086	-0.775424	-0.829531	-0.718351	-0.841859	-0.558103	-0.860898	-0.72721	-0.813395	-0.620342	1	2	2	1	2	2	2
TCGA-DD-AACH	1.66622	4.27143	-0.0590973	1.23022	4.19862	2.12377	-0.00109654	1.2499	4.72761	2.13092	1	2	3	0	2	0	0
TCGA-2Y-A9H3	-0.698969	-0.727439	-0.805484	-0.598188	-0.857803	-0.792708	-0.634616	-0.557697	-1.20649	-0.910105	1	2	1	1	2	2	2
TCGA-DD-AACG	-0.254629	-0.19739	-0.174609	0.793365	-0.129074	-0.654703	0.051257	-0.660711	-0.605111	-0.784555	1	2	4	1	2	0	0
TCGA-CC-5261	2.35894	0.950159	1.46877	0.0732445	0.170346	1.88864	1.18477	2.26567	1.76365	1.47352	1	2	2	1	2	0	0
TCGA-DD-A1EA	0.112177	-0.0897059	0.108458	-0.436262	0.628188	-0.0482783	-0.4094	-0.240816	0.65884	0.655672	1	2	2	0	2	0	0
TCGA-WQ-AB4B	-0.623462	-0.69814	-0.630147	-0.58619	-0.764379	-0.755772	-0.556813	-0.878078	-0.753661	-0.910762	1	2	2	1	2	2	0
TCGA-DD-A114	1.1535	2.47283	3.26618	0.193205	0.922059	2.87969	0.512027	0.381895	2.6148	4.09385	1	2	3	1	2	0	0
TCGA-5C-AAPD	-0.0167243	0.769275	0.562897	0.262547	-0.0448527	-0.497993	0.120389	0.264901	-0.764915	-0.411189	1	2	1	1	2	0	0
TCGA-DD-AACI	-0.670356	-0.626075	-0.612829	-0.557717	-0.815917	-0.785102	-0.384505	-0.958303	-0.998505	-0.944132	1	2	3	0	2	0	0
TCGA-DD-AADM	-0.508234	-0.0472966	-0.287652	-0.206652	-0.197591	-0.743093	-0.556585	-0.99466	-0.810219	-0.76269	1	2	3	1	2	0	0
TCGA-G3-AAV7	5.36562	5.35237	5.70197	2.25488	3.98706	0.564601	1.56902	1.9436	1.12909	1.91084	1	2	2	1	2	0	0
TCGA-DD-AAEK	-0.126733	-0.316977	-0.375594	-0.268364	-0.0900655	0.299869	-0.222576	-0.145277	-0.478445	-0.205471	1	2	3	1	2	0	0
TCGA-DD-AAVU	-0.497164	-0.493958	-0.605797	0.0658129	-0.47388	-0.726258	-0.637528	-0.304941	-0.54432	-0.534192	1	2	2	1	2	0	0
TCGA-DD-AACJ	-0.699045	-0.767199	-0.773877	-0.605185	-0.848621	-0.778813	-0.869332	-0.0331003	-0.798604	-0.865895	1	2	2	0	2	0	0
TCGA-K7-AAU7	0.107089	-0.109381	0.0354494	0.23616	1.03443	0.755839	-0.207575	0.528928	0.401211	0.342256	1	2	2	1	2	2	2
TCGA-ED-A4XI	-0.645918	-0.784854	-0.777141	-0.679599	-0.736105	-0.447634	-0.642479	-0.52324	-0.477581	-0.501444	1	2	3	1	2	0	0
TCGA-CC-5258	0.541971	0.142549	0.300273	0.551487	1.29645	1.89919	0.746735	0.865271	1.3096	2.93558	1	2	2	1	2	0	0
TCGA-4R-AA8I	0.0454982	-0.313107	0.0377092	-0.498858	0.623835	0.0509362	-0.222165	-0.534645	0.406379	0.128664	1	2	2	0	2	2	2
TCGA-ED-A459	0.132588	-0.0166961	-0.0147742	0.141622	0.691623	0.0256088	0.00243946	-0.386732	0.307835	0.0251268	1	2	2	1	2	0	0
TCGA-UB-AA0U	0.848645	0.548612	0.617352	-0.0727975	0.603589	0.511248	-0.0142893	0.0938975	0.281683	0.0814466	1	2	2	1	2	2	2
TCGA-CC-A7IG	0.451985	0.685011	0.747281	2.8281	-0.187607	-0.519455	-0.0752759	0.776782	-0.404898	0.193728	1	2	2	1	2	0	0
TCGA-RC-A7SB	-0.479171	-0.422168	-0.618167	-0.440377	-0.131851	-0.338623	-0.596487	-0.498594	-0.693158	-0.429525	1	2	2	1	2	0	0
TCGA-ZS-A9CD	-0.673464	-0.699562	-0.757196	-0.654386	-0.791017	-0.635071	-0.70803	-0.100009	-0.751039	-0.74206	1	2	2	0	2	2	2
TCGA-DD-A4NQ	0.366765	1.63919	0.811127	0.40294	1.4976	0.116222	-0.0613663	-0.0384758	-0.0261583	0.258306	1	2	3	1	2	0	0
TCGA-DD-AADQ	-0.654601	-0.666391	-0.732641	-0.653879	-0.625558	-0.650404	-0.501342	-1.10845	-0.896564	-0.805339	1	2	3	1	2	0	0
TCGA-BC-A69H	-0.163455	0.116147	-0.00167294	2.12583	-0.123815	-0.584343	0.115126	1.52719	-0.0340069	-0.27914	1	2	3	1	2	2	0
TCGA-RG-A7D4	0.981235	0.574717	0.632687	0.611089	1.06552	-0.130829	0.422712	-0.279881	-0.231564	-0.146638	1	2	2	0	2	0	0
TCGA-G3-AAV5	-0.420642	-0.177028	-0.207042	-0.223884	0.219757	-0.628028	-0.599157	0.139467	-0.409174	-0.561908	1	2	2	0	2	0	0
TCGA-DD-AACX	0.357545	-0.051796	0.159897	-0.00359805	0.343083	0.0770096	-0.300173	0.0569144	0.431219	0.0688306	1	2	3	0	2	0	0
TCGA-G3-A5SM	-0.37047	-0.119054	-0.173242	-0.43404	0.107993	-0.401356	-0.338083	-0.0867733	-0.278137	-0.440438	1	2	3	1	2	2	0
TCGA-ED-A7PZ	-0.432706	-0.230202	0.1373	0.123759	-0.299294	-0.674384	-0.0121812	0.536506	-0.604579	-0.663964	1	2	2	1	2	2	0
TCGA-CC-A9FS	-0.502744	-0.394295	-0.60423	-0.458758	-0.686375	-0.189912	-0.544148	-0.614776	-0.302399	-0.398759	1	2	2	1	2	0	0
TCGA-DD-A4NI	-0.686277	-0.781117	-0.786457	-0.678321	-0.792644	-0.360026	-0.791943	-0.830317	-0.816286	-0.653024	1	2	2	0	2	2	0
TCGA-DD-AAVV	-0.382509	0.23863	0.0647211	-0.302777	-0.349712	-0.467377	0.324002	-0.175199	-0.0108018	-0.416669	1	2	3	1	2	0	0
TCGA-RC-A6M6	0.380497	-0.0345029	0.429028	2.46634	1.54825	0.880615	0.808659	0.126886	0.632802	1.99844	1	2	3	0	2	2	0
TCGA-5C-A9VG	0.237031	0.9715	0.534078	0.541764	1.27979	0.196983	1.01723	0.955114	0.602481	0.701978	1	2	2	1	2	0	0
TCGA-5R-AA1C	-0.522166	0.00444282	-0.0409512	-0.518669	-0.209849	-0.112538	-0.693527	-0.712463	-0.450479	-0.4702	1	2	2	1	2	0	0
TCGA-G3-A3CJ	-0.725094	-0.770778	-0.707898	-0.650877	-0.843311	-0.754521	-0.845265	-1.00504	-1.0629	-0.914619	1	2	2	1	2	0	0
TCGA-WX-AA46	-0.725906	-0.819448	-0.840936	-0.724182	-0.865712	-0.522372	-0.846228	-0.883359	-0.733164	-0.731129	1	2	1	1	2	2	2
TCGA-DD-AADU	-0.716097	-0.828893	-0.784432	-0.669777	-0.734332	-0.664218	-0.879058	-0.830823	-1.07612	-0.946907	1	2	3	1	2	0	0
TCGA-ZS-A9CF	1.09889	0.2222	1.28945	0.491814	1.44457	1.44021	-0.591654	1.49169	0.703282	0.602863	1	2	2	1	2	2	2
TCGA-CC-A7IJ	2.03812	2.92358	2.44941	11.3464	0.274418	2.76865	1.51233	4.16822	5.53973	2.55588	1	2	3	1	2	0	0
TCGA-DD-A1EL	0.654418	1.01211	1.32592	0.654301	1.99454	0.488508	0.022755	0.556095	0.981995	1.3717	1	2	3	1	2	0	0
TCGA-G3-A25X	0.038038	0.106394	1.1419	2.02842	-0.605425	-0.489638	0.407036	-0.0469965	-0.678869	-0.534547	1	2	3	0	2	0	0
TCGA-BD-A3ER	-0.65116	-0.657866	-0.696795	-0.646653	-0.751031	-0.493965	-0.79316	-0.258486	-0.789374	-0.651452	1	2	2	1	2	2	2
TCGA-DD-A3A8	-0.648736	-0.677902	-0.699117	-0.642181	-0.394856	-0.598227	-0.816739	-0.975944	-0.768563	-0.654222	1	2	2	0	2	0	0
TCGA-RC-A7SH	-0.2177	0.0836606	-0.229901	0.12126	-0.182924	-0.573176	0.940535	0.537463	-0.123569	-0.0420854	1	2	3	1	2	0	0
TCGA-CC-5264	4.60444	4.67952	6.35835	1.81146	3.2943	2.20632	1.65057	-0.0362546	4.89961	3.61769	1	3	2	0	3	0	0
TCGA-G3-A7M9	2.82483	5.45532	3.62907	2.4914	2.75059	2.90589	2.89399	4.3787	2.85626	6.09172	1	3	2	0	3	2	2
TCGA-DD-A4NG	-0.555328	-0.57936	-0.552244	-0.62303	-0.621167	-0.296643	-0.71281	-0.695093	-0.570346	-0.538952	1	3	2	0	3	2	0
TCGA-UB-A7MC	1.2003	2.56928	1.72846	0.115266	0.5054	1.52538	0.510663	-0.413613	0.286792	0.464679	1	3	3	1	3	0	2
TCGA-EP-A3RK	-0.241712	1.14685	0.832455	0.244594	0.294922	-0.340446	0.00196697	-0.298641	0.0814462	-0.00884783	1	3	2	0	3	2	2
TCGA-CC-A9FV	-0.642504	-0.738421	-0.798409	-0.665642	-0.817836	-0.529866	-0.553994	1.45934	0.287056	-0.0484554	1	3	2	1	3	0	0
TCGA-CC-A8HT	0.67207	2.24535	2.1	1.12674	0.686116	1.56768	2.12904	0.69948	1.01048	0.370876	1	3	2	0	3	0	0
TCGA-DD-AADG	-0.537227	-0.47197	-0.689341	-0.546863	-0.314041	-0.455623	-0.800787	-0.390768	-0.553899	-0.321514	1	3	3	0	3	0	0
TCGA-YA-A8S7	0.322591	0.645625	0.474746	0.675589	0.532769	0.614814	0.436378	2.5245	0.610554	1.08896	1	3	3	0	3	0	2
TCGA-DD-AAVY	-0.693347	-0.728413	-0.750134	-0.708523	-0.77755	-0.453915	-0.820272	-0.18181	-0.0791312	-0.627328	1	3	2	1	3	0	0
TCGA-CC-A3MC	0.0542381	1.46304	0.424176	0.178126	0.526313	0.153709	0.653095	0.272089	-0.12899	-0.270026	1	3	2	1	3	0	0
TCGA-CC-A3M9	2.43897	3.69232	1.7417	3.00864	1.1758	2.09204	3.53305	1.90747	3.74744	3.3699	1	3	3	1	3	0	0
TCGA-BW-A5NO	-0.369376	-0.107068	-0.521084	-0.314534	-0.134727	-0.437554	0.0474586	-0.0713863	-0.431371	-0.636895	1	3	2	1	3	2	2
TCGA-CC-A5UC	0.492335	0.695126	0.552647	1.08876	0.820781	-0.0397791	0.320562	0.918236	0.0694538	-0.272256	1	3	3	1	3	0	0
TCGA-3K-AAZ8	-0.69349	-0.708639	-0.758382	-0.679271	-0.831588	-0.707894	-0.780848	-0.367357	-0.58156	-0.603038	1	3	1	0	3	2	2
TCGA-ED-A66X	0.28473	0.398168	0.242521	-0.0296185	0.24414	0.0625511	0.387901	1.04839	0.23111	0.639921	1	3	3	1	3	0	0
TCGA-DD-AAW1	-0.691884	-0.68301	-0.786526	-0.698057	-0.78682	-0.506816	-0.852272	-0.829248	-0.589968	-0.485818	1	3	2	1	3	0	0
TCGA-G3-AAV1	-0.457916	-0.438012	-0.448815	-0.436002	0.0710361	-0.392352	-0.621977	-0.0719999	-0.160396	-0.251828	1	3	3	1	4	0	0
TCGA-DD-A115	-0.0570284	-0.219318	0.107809	0.211402	1.36798	0.260792	-0.357581	-0.721761	-0.235617	0.578515	1	3	2	1	3	0	0
TCGA-LG-A9QD	-0.735725	-0.820127	-0.822273	-0.72006	-0.786366	-0.636864	-0.825026	-0.980093	-0.873685	-0.839864	1	3	2	0	3	0	0
TCGA-CC-A7IF	-0.054776	-0.361743	-0.128443	0.266025	-0.0736612	-0.245129	-0.343033	-0.733393	-0.41096	-0.366019	1	3	1	1	3	0	0
TCGA-CC-A7IK	1.54076	0.749879	1.48217	0.439317	1.41445	1.361	-0.439548	-0.0764938	0.325388	0.393173	1	3	3	1	3	0	0
TCGA-CC-A7II	1.19412	1.87369	1.39881	1.88433	0.662794	-0.24567	3.1195	2.53669	1.97915	1.81827	1	3	3	1	3	0	0
TCGA-G3-A6UC	-0.65656	-0.664269	-0.658019	-0.63998	-0.682503	-0.346459	-0.684225	-0.438035	-0.0141929	-0.202614	1	3	2	0	3	0	0
TCGA-ED-A97K	-0.0724516	-0.431695	0.0322569	-0.393522	0.150306	0.54236	0.42639	2.82529	0.974163	0.895032	1	3	2	1	3	0	0
TCGA-BC-A5W4	-0.619535	-0.654268	-0.622856	-0.523533	-0.543403	-0.67325	-0.842439	-0.852344	-0.642279	-0.677328	1	3	3	0	3	2	0
TCGA-XR-A8TE	-0.630142	-0.764612	-0.706125	-0.690085	-0.802308	-0.402023	-0.779948	0.522275	-0.323329	-0.53801	1	3	1	1	3	0	2
TCGA-CC-A7IE	0.262321	-0.0643581	0.610233	0.137776	0.00924211	-0.0687357	0.345494	0.518119	0.409454	0.182961	1	3	2	1	3	0	0
TCGA-CC-5262	-0.149989	0.0474149	0.168038	0.345081	0.0064107	-0.290218	-0.39075	-0.0758193	-0.43971	-0.370395	1	3	1	0	4	0	0
TCGA-CC-A5UD	1.74719	1.23167	1.46742	2.53984	3.25659	0.0853452	0.538465	0.0709437	0.0922635	0.284687	1	3	2	1	3	0	0
TCGA-CC-A7IL	-0.419041	-0.268237	-0.320035	-0.335844	-0.231899	-0.506301	-0.72256	-0.0323619	-0.446422	-0.550459	1	3	1	1	3	0	0
TCGA-UB-A7MF	0.215367	0.00279858	0.257238	0.0496049	-0.490356	-0.331978	1.67358	-0.468821	0.202828	-0.244999	1	3	2	1	3	2	2
TCGA-MI-A75E	-0.555949	-0.648041	-0.536239	-0.508243	-0.4597	-0.52728	-0.673924	-0.46666	-0.666423	-0.64438	1	3	2	1	4	0	0
TCGA-CC-A8HS	2.43979	2.07973	2.72853	1.0176	-0.0631215	1.51174	0.9991	2.01712	2.57342	2.09852	1	3	1	1	3	1	0
TCGA-CC-5263	8.3414	3.72788	2.8994	3.40307	4.21688	8.27517	4.68609	1.13484	4.80654	6.33644	1	3	1	1	3	0	0
TCGA-NI-A4U2	-0.708891	-0.803205	-0.800918	-0.651738	-0.774961	-0.600428	0.126849	-0.781538	-1.07075	-0.87978	1	3	1	0	3	2	2
TCGA-CC-A7IH	-0.475845	-0.35951	-0.422591	-0.554453	-0.316646	-0.381968	-0.636908	-0.394946	-0.372247	-0.584335	1	3	1	1	3	0	0
TCGA-DD-A4NV	-0.657505	-0.616898	-0.735243	-0.682296	-0.663767	0.236248	-0.674748	-0.211747	-0.0151351	0.0476713	1	3	1	1	3	0	0
TCGA-ED-A7XO	-0.0967751	0.55184	0.0543633	-0.216014	0.316304	0.00286833	0.140556	-0.302578	-0.101	0.140779	1	3	2	1	3	0	0
TCGA-CC-A3MB	1.20807	0.780122	1.03673	0.679994	1.03387	1.62219	2.82401	0.763118	1.06198	1.31845	1	3	1	1	3	0	0
TCGA-CC-A9FW	-0.182742	-0.432116	-0.345637	-0.198107	-0.216573	-0.322093	-0.129817	0.649492	0.484897	0.425319	1	3	2	0	3	0	0
TCGA-DD-A1EH	0.398612	0.195204	0.549528	-0.281476	-0.483691	1.02367	-0.0962157	0.549581	1.76363	0.862386	1	3	3	1	3	0	0
TCGA-CC-A3MA	1.5476	1.44912	2.63356	0.768226	0.735695	0.714092	0.773288	3.93312	1.80516	2.25025	1	3	2	1	3	0	0
TCGA-2Y-A9H0	1.52249	1.37925	1.61216	1.5978	1.29757	0.653048	0.398571	-0.762781	0.478111	0.812092	1	3	1	1	3	0	0
TCGA-DD-A116	-0.623909	-0.626392	-0.632939	-0.157895	-0.521453	-0.668994	-0.781871	-0.75326	-0.834856	-0.759485	1	3	3	0	3	0	0
TCGA-FV-A4ZP	-0.6572	-0.471363	-0.543524	3.58862	-0.755226	-0.760923	-0.665547	-0.741861	-1.28388	-0.826272	1	3	2	0	3	2	0
TCGA-DD-AAD6	0.33689	-0.137458	-0.311654	-0.094184	-0.479179	-0.433044	-0.093194	-0.500765	-0.915522	-0.847872	1	3	3	0	3	0	0
TCGA-DD-A3A4	-0.682285	-0.793678	-0.775415	-0.636178	-0.809843	-0.563881	-0.853986	-0.795153	-0.796639	-0.621617	1	3	3	1	3	0	0
TCGA-DD-A1EE	-0.2782	0.163375	0.116198	-0.474248	0.298007	0.25852	-0.547192	-0.378381	0.573041	0.228387	1	3	3	0	3	0	0
TCGA-CC-A5UE	1.31434	1.321	1.25771	3.31774	2.70043	0.435527	1.6876	1.73045	0.818939	0.975	1	3	2	1	4	0	0
TCGA-BC-4073	1.6654	1.06836	0.86621	0.272563	1.21554	0.667848	2.79259	0.639483	1.35674	1.71841	1	3	3	0	3	0	2
TCGA-G3-A3CH	-0.302912	-0.318933	-0.331659	-0.417194	0.139571	-0.218089	-0.218446	-0.353747	-0.404975	-0.507925	1	3	2	1	3	0	0
TCGA-CC-A1HT	2.20691	3.10474	1.49321	2.42701	3.64377	2.22618	1.90315	0.411962	1.75311	1.8924	1	3	3	1	3	0	0
TCGA-DD-A119	-0.671552	-0.730523	-0.624928	-0.522652	-0.781644	-0.774658	-0.818481	-0.865024	-0.90498	-0.842995	1	4	3	1	3	0	1

## Sheet: Sheet2
Supplementary Table S3 The association between classical clinic-pathologic parameters and 10 hub genes
Gene name		Sex	Stage	Grade	Age	T	N	M
TOP2A	correlation	-0.037	.237**	.135*	0.092	.254**	-0.079	-0.069
	p-value	0.5	0	0.013	0.093	0	0.15	0.206
EXO1	correlation	0.021	.240**	.186**	0.07	.247**	-0.097	-0.057
	p-value	0.708	0	0.001	0.205	0	0.077	0.295
NEK2	correlation	-0.009	.217**	.192**	.111*	.228**	-0.091	-0.076
	p-value	0.877	0	0	0.042	0	0.098	0.164
BIRC5	correlation	0.025	.214**	.181**	0.1	.230**	-0.029	-0.103
	p-value	0.652	0	0.001	0.068	0	0.602	0.059
HMMR	correlation	0.041	.164**	.163**	0.056	.190**	-0.048	-0.057
	p-value	0.452	0.003	0.003	0.305	0	0.379	0.303
SMC4	correlation	-0.082	.161**	.148**	0.052	.174**	-0.072	0.008
	p-value	0.135	0.003	0.007	0.339	0.001	0.187	0.882
BLM	correlation	-.116*	.203**	.194**	.180**	.204**	-0.062	-0.063
	p-value	0.034	0	0	0.001	0	0.258	0.247
CSNK1E	correlation	-0.094	.157**	.167**	.127*	.153**	0.007	0.042
	p-value	0.087	0.004	0.002	0.021	0.005	0.892	0.444
CKAP5	correlation	-0.051	.192**	.183**	0.051	.201**	-0.099	-0.092
	p-value	0.349	0	0.001	0.353	0	0.072	0.095
INCENP	correlation	-0.023	.201**	.141*	0.078	.218**	-0.084	-0.068
	p-value	0.681	0	0.01	0.157	0	0.126	0.213
note: * P<0.05, ** P<0.01
