# Supplementary material for: Analysis of m6A RNA Methylation-Related Genes in Liver Hepatocellular Carcinoma and Their Correlation with Survival
Source: Int J Mol Sci. 2021 Feb 2;22(3):1474. doi: 10.3390/ijms22031474 (PMC7867233; doi:10.3390/ijms22031474)
Supplement: Supplementary file 1 [file ijms-22-01474-s001.zip › Supplementary/Supplementary Table S4.xlsx]

## Sheet: Sheet1
Supplementary Table S4 The association between classical clinic-pathologic parameters and 9 genes
		Sex	Stage	Grade	Age	T	N	M
RABIF	correlation	-0.079	.111*	.199**	0.039	.111*	-.156**	-.132*
	p-value	0.151	0.043	0.0001	0.482	0.043	0.004	0.016
PRDM16	correlation	-.214**	.142**	0.102	0.089	.129*	-0.047	-0.007
	p-value	0	0.009	0.061	0.105	0.018	0.39	0.897
PHKA2	correlation	-.139*	.188**	0.093	-0.018	.170**	0.028	0.027
	p-value	0.011	0.001	0.091	0.749	0.002	0.614	0.619
GTF3C2	correlation	-.131*	.245**	.165**	0.047	.241**	-0.098	-0.083
	p-value	0.017	0	0.003	0.393	0	0.072	0.129
TBCD	correlation	0.004	.152**	0.019	0.012	.164**	-0.064	-0.027
	p-value	0.941	0.006	0.735	0.822	0.003	0.246	0.629
BRSK2	correlation	-0.095	.215**	0.012	0.089	.226**	-0.054	-0.04
	p-value	0.083	0	0.826	0.103	0	0.328	0.466
BFSP1	correlation	-0.084	.229**	.150**	0.067	.225**	-0.095	-.138*
	p-value	0.128	0	0.006	0.224	0	0.085	0.012
ACAP3	correlation	-.139*	.178**	0.076	-0.002	.171**	0.022	0.016
	p-value	0.011	0.001	0.164	0.968	0.002	0.685	0.769
UCK2	correlation	-0.027	.190**	.267**	0.085	.203**	-.129*	-0.087
	p-value	0.629	0	0	0.122	0	0.018	0.112
note: * P<0.05, ** P<0.01
